# Supplementary material for: Dark matter RNA illuminates the puzzle of genome-wide association studies
Source: BMC Med. 2014 Jun 12;12:97. doi: 10.1186/1741-7015-12-97 (PMC4054906; doi:10.1186/1741-7015-12-97)
Supplement: Additional file 2 — Supplementary Tables 1-3. [file 1741-7015-12-97-S2.xlsx]

## Sheet: Supplementary Table 1
rs ID	PubMed_ID	Trait name(s)	Type	CDS	UTR	promoter	intron	lincRNA	vlincRNA	Intergenic
rs1000113	17554300	Crohn's disease	disease of anatomical entity	0	0	0	0	0	0	1
rs10002492	23382691	IgG glycosylation	non disease	0	0	0	0	1	0	0
rs10004195	23652523	Helicobacter pylori serologic status	non disease	0	0	1	0	0	0	0
rs10004839	23393555	Retinopathy in non-diabetics	disease of anatomical entity	0	0	0	0	0	1	0
rs10005603	20694014	Tuberculosis	disease by infectious agent	0	0	0	0	1	0	0
rs1000579	22004471	Alcohol dependence	disease of mental health	0	0	0	0	0	1	0
rs1000589	23180869	Pancreatic cancer	disease of cellular proliferation	0	0	0	0	0	0	1
rs1000597	22396660	Nephrolithiasis	disease of anatomical entity	0	0	0	1	0	0	0
rs10007052	23144326	Chronic obstructive pulmonary disease-related biomarkers	disease of anatomical entity	0	0	0	1	0	0	0
rs10007186	22558069	Non-albumin protein levels	non disease	0	0	0	1	0	0	0
rs1000778	19798445	Sphingolipid levels	non disease	0	0	0	1	0	0	0
rs1000916	22174851	HIV-1 viral setpoint	non disease	0	0	0	1	0	0	0
rs1001021	20713499	Schizophrenia, bipolar disorder and depression (combined)	disease of mental health	0	0	0	1	0	0	0
rs10010325	20881960	Height	non disease	0	0	0	1	0	0	0
rs10010758	22699663	Periodontal microbiota	non disease	0	0	0	1	0	0	0
rs10011926	20732626	Attention deficit hyperactivity disorder	disease of mental health	0	0	0	1	0	0	0
rs10012953	23251661	Obesity-related traits	disease of metabolism	0	0	0	0	0	0	1
rs1001579	23382691	IgG glycosylation	non disease	0	0	0	0	1	0	0
rs10017238	22952603	Response to amphetamines	non disease	0	0	0	1	0	0	0
rs10017284	21326311	F-cell distribution	non disease	0	0	0	0	0	1	0
rs10018902	23251661	Obesity-related traits	disease of metabolism	0	0	0	0	0	0	1
rs10021303	22384028	Hypertension	disease of anatomical entity	0	0	0	1	0	0	0
rs10026364	21347282	Coronary heart disease	disease of anatomical entity	0	0	0	0	0	0	1
rs10027628	23166209	QT interval	non disease	0	0	0	0	0	0	1
rs10028213	22494929	Thyroid function	non disease	0	0	0	0	0	0	1
rs1002979	22219177	Prostate cancer (gene x gene interaction)	disease of cellular proliferation	0	0	0	0	0	1	0
rs10030601	22949513	Epilepsy (generalized)	disease of anatomical entity	0	0	0	1	0	0	0
rs10032216	23408906	Thyroid hormone levels	non disease	0	0	0	0	0	0	1
rs10032549	23535967	Glomerular filtration rate	non disease	0	0	0	1	0	0	0
rs10033464	17603472	Atrial fibrillation/atrial flutter	disease of anatomical entity	0	0	0	0	0	0	1
rs10033900	20385826	Age-related macular degeneration	disease of anatomical entity	0	0	0	0	0	0	1
rs10033900	21665990	Age-related macular degeneration	disease of anatomical entity	0	0	0	0	0	0	1
rs10033900	22705344	Age-related macular degeneration (CNV); Age-related macular degeneration (GA)	disease of anatomical entity	0	0	0	0	0	0	1
rs10034228	21505071	Myopia (pathological)	disease of anatomical entity	0	0	0	0	0	0	1
rs10036748	19838193	Systemic lupus erythematosus	disease of anatomical entity	0	0	0	1	0	0	0
rs10036748	23273568	Systemic lupus erythematosus	disease of anatomical entity	0	0	0	1	0	0	0
rs1003719	20463881	Eye color traits	non disease	0	0	0	1	0	0	0
rs10037512	20881960	Height	non disease	0	0	0	0	0	1	0
rs10038113	19456320	Autism	disease of mental health	0	0	0	0	0	0	1
rs10039217	23251661	Obesity-related traits	disease of metabolism	0	0	0	0	0	1	0
rs10039254	18937294	Attention deficit hyperactivity disorder (time to onset)	disease of mental health	0	0	0	1	0	0	0
rs10040979	23648065	Adverse response to chemotherapy (neutropenia/leucopenia) (all anthracycline-based drugs)	non disease	0	0	0	1	0	0	0
rs10042348	20889312	Bipolar disorder and schizophrenia	disease of mental health	0	0	0	0	0	1	0
rs10042968	23216389	Alcohol and nictotine co-dependence	disease of mental health	0	0	0	0	0	0	1
rs1004368	23251661	Obesity-related traits	disease of metabolism	0	0	0	0	0	1	0
rs10043775	22699663	Periodontal microbiota	non disease	1	0	0	0	0	0	0
rs10044242	23251661	Obesity-related traits	disease of metabolism	0	0	0	1	0	0	0
rs1004446	17632545	Type 1 diabetes	disease of metabolism	0	0	1	0	0	0	0
rs1004446	21829393	Type 1 diabetes autoantibodies	disease of metabolism	0	0	1	0	0	0	0
rs1004467	19430479	Systolic blood pressure	non disease	0	0	0	1	0	0	0
rs10045431	18587394	Crohn's disease	disease of anatomical entity	0	0	0	0	0	0	1
rs10045431	20570966	Crohn's disease	disease of anatomical entity	0	0	0	0	0	0	1
rs10046257	22993228	Disc degeneration (lumbar)	disease of anatomical entity	0	0	0	0	0	0	1
rs10046456	23251661	Obesity-related traits	disease of metabolism	0	0	0	1	0	0	0
rs10047462	21149283	Iron status biomarkers	non disease	0	0	0	1	0	0	0
rs10048146	19801982	Bone mineral density (hip); Bone mineral density (spine)	non disease	0	0	0	0	0	0	1
rs10048146	22504420	Bone mineral density	non disease	0	0	0	0	0	0	1
rs10048158	23279374	&beta;2-Glycoprotein I (&beta;2-GPI) plasma levels	non disease	0	0	0	0	0	0	1
rs1004819	17804789	Crohn's disease	disease of anatomical entity	0	0	0	1	0	0	0
rs10049246	18846501	Attention deficit hyperactivity disorder symptoms (interaction)	disease of mental health	0	0	0	1	0	0	0
rs10049992	23382691	IgG glycosylation	non disease	0	0	0	1	0	0	0
rs10050311	22791750	Insulin-related traits	non disease	0	0	0	1	0	0	0
rs10052004	23212062	Schizophrenia	disease of mental health	0	0	0	0	0	0	1
rs10052657	21642993	Esophageal cancer	disease of cellular proliferation	0	0	0	1	0	0	0
rs10053502	23049088	Myopia (pathological)	disease of anatomical entity	0	0	0	0	0	0	1
rs10054504	23184150	Renal cell carcinoma	disease of cellular proliferation	0	0	0	1	0	0	0
rs10055544	22610502	Immune reponse to smallpox (secreted IL-10)	non disease	0	0	0	1	0	0	0
rs10057405	22832960	Temperament	non disease	0	0	0	1	0	0	0
rs10058074	23563607	Height	non disease	0	0	0	1	0	0	0
rs10058728	21642993	Esophageal cancer	disease of cellular proliferation	0	0	0	1	0	0	0
rs10061804	22116950	Ovarian reserve	non disease	0	0	0	1	0	0	0
rs10065350	23382691	IgG glycosylation	non disease	0	0	0	1	0	0	0
rs10065637	23128233	Crohn's disease	disease of anatomical entity	0	0	0	1	0	0	0
rs10065813	23251661	Obesity-related traits	disease of metabolism	0	0	0	1	0	0	0
rs10065906	23377640	Major depressive disorder	disease of mental health	0	0	0	0	1	0	0
rs10066447	22589738	Visceral fat	non disease	0	0	0	0	0	0	1
rs1006737	18711365	Bipolar disorder	disease of mental health	0	0	0	1	0	0	0
rs1006737	20351715	Bipolar disorder and major depressive disorder (combined)	disease of mental health	0	0	0	1	0	0	0
rs1006737	23453885	Autism spectrum disorder, attention deficit-hyperactivity disorder, bipolar disorder, major depressive disorder, and schizophrenia (combined)	disease of mental health	0	0	0	1	0	0	0
rs10067427	20708005	Non-alcoholic fatty liver disease histology (lobular)	non disease	0	0	0	0	0	0	1
rs10067755	23192594	Waist-to-hip circumference ratio (interaction)	non disease	0	0	0	0	0	0	1
rs1006899	19079262	Bone mineral density (spine)	non disease	0	0	0	0	0	0	1
rs10069690	22037553	Breast cancer	disease of cellular proliferation	0	0	0	1	0	0	0
rs10069690	23535729	Breast cancer	disease of cellular proliferation	0	0	0	1	0	0	0
rs10069690	23535733	Breast cancer	disease of cellular proliferation	0	0	0	1	0	0	0
rs1006973	22216198	Anticoagulant levels	non disease	0	0	0	1	0	0	0
rs10069748	23382691	IgG glycosylation	non disease	0	0	0	1	0	0	0
rs1007000	23291589	Corneal structure	non disease	0	0	0	1	0	0	0
rs10070303	23251661	Obesity-related traits	disease of metabolism	0	0	0	1	0	0	0
rs10074258	19668339	Hippocampal atrophy	disease of anatomical entity	0	0	0	1	0	0	0
rs10074525	23251661	Obesity-related traits	disease of metabolism	0	0	0	1	0	0	0
rs10074959	23648065	Adverse response to chemotherapy (neutropenia/leucopenia) (all topoisomerase inhibitors)	non disease	0	0	0	0	0	1	0
rs10076782	22139419	Mean platelet volume	non disease	0	0	0	1	0	0	0
rs1007738	19079262	Bone mineral density (hip)	non disease	0	0	0	1	0	0	0
rs10077875	23251661	Obesity-related traits	disease of metabolism	0	0	0	0	1	0	0
rs10078	21897333	Fat distribution (HIV)	non disease	0	1	0	0	0	0	0
rs10078095	18193045	Height	non disease	0	0	0	1	0	0	0
rs1008084	23222517	Red blood cell traits	non disease	0	0	0	1	0	0	0
rs10088218	20852632	Ovarian cancer	disease of cellular proliferation	0	0	0	0	0	1	0
rs10088218	23535730	Ovarian cancer	disease of cellular proliferation	0	0	0	0	0	1	0
rs10088262	20686608	Pancreatic cancer	disease of cellular proliferation	0	0	0	0	0	0	1
rs10089	21139019	Ileal carcinoids	disease of cellular proliferation	0	1	0	0	0	0	0
rs10089517	22589738	Visceral adipose tissue/subcutaneous adipose tissue ratio	non disease	0	0	0	0	0	0	1
rs1008953	20953189	Psoriasis	disease of anatomical entity	0	0	0	0	0	0	1
rs10090154	22923026	Prostate cancer	disease of cellular proliferation	0	0	0	0	0	1	0
rs10090288	22064162	Depression and alcohol dependence	disease of mental health	0	0	0	1	0	0	0
rs1009080	21926974	Schizophrenia	disease of mental health	0	0	0	0	0	0	1
rs10091038	20339536	Response to statin therapy	non disease	0	0	0	0	0	0	1
rs10091374	23247143	Cardiac Troponin-T levels	non disease	0	0	0	0	1	0	0
rs1009170	21546767	Dialysis-related mortality	non disease	0	0	0	0	0	0	1
rs10092658	18464913	Protein quantitative trait loci	non disease	0	0	0	1	0	0	0
rs10096633	19060910	Metabolic traits	non disease	0	0	0	0	0	1	0
rs10096633	19060911	Triglycerides	non disease	0	0	0	0	0	1	0
rs10096633	20139978	Triglycerides	non disease	0	0	0	0	0	1	0
rs10097731	23022100	Serum total protein level	non disease	0	0	0	0	0	0	1
rs10098310	21738480	White blood cell count	non disease	0	0	0	0	1	0	0
rs10098647	23251661	Obesity-related traits	disease of metabolism	0	0	0	1	0	0	0
rs1010254	20395239	Optic disc size (cup)	non disease	0	0	0	0	0	0	1
rs10104895	22424883	Pulmonary function decline	non disease	0	0	0	0	0	1	0
rs10104997	22001756	Dengue shock syndrome	disease by infectious agent	0	0	0	0	0	0	1
rs10105606	20864672	Triglycerides	non disease	0	0	0	0	0	1	0
rs10107366	23251661	Obesity-related traits	disease of metabolism	0	0	0	0	0	0	1
rs10108033	23382691	IgG glycosylation	non disease	0	0	0	0	0	0	1
rs10108684	22542470	Immune response to smallpox vaccine (IL-6)	non disease	0	0	0	1	0	0	0
rs10108954	22210626	Prion diseases	disease of anatomical entity	0	0	0	1	0	0	0
rs10109414	20383146	Chronic kidney disease	disease of anatomical entity	0	0	0	0	0	0	1
rs1011108	22699663	Periodontal microbiota	non disease	0	0	0	0	0	0	1
rs10111661	23064961	Dental caries	disease of anatomical entity	0	0	0	0	0	1	0
rs10113903	23382691	IgG glycosylation	non disease	0	0	0	1	0	0	0
rs1011397	23251661	Obesity-related traits	disease of metabolism	0	0	0	0	0	0	1
rs10114408	23300701	Colorectal cancer	disease of cellular proliferation	0	0	0	0	0	0	1
rs10115586	23382691	IgG glycosylation	non disease	0	0	0	0	1	0	0
rs1011731	20935629	Waist-hip ratio	non disease	0	0	0	1	0	0	0
rs1011970	20453838	Breast cancer	disease of cellular proliferation	0	0	0	1	0	0	0
rs1011970	23535729	Breast cancer	disease of cellular proliferation	0	0	0	1	0	0	0
rs1012036	20709820	Emphysema-related traits	non disease	0	0	0	0	0	0	1
rs10120372	22589738	Visceral adipose tissue/subcutaneous adipose tissue ratio	non disease	0	0	0	0	0	0	1
rs1012053	17486107	Bipolar disorder	disease of mental health	0	0	0	1	0	0	0
rs1012068	21725309	Chronic Hepatitis C infection	disease by infectious agent	0	0	0	1	0	0	0
rs10121009	21812969	Parkinson's disease	disease of anatomical entity	0	0	0	1	0	0	0
rs10122902	20801717	Amyotrophic lateral sclerosis	disease of anatomical entity	1	0	0	0	0	0	0
rs10123041	20339536	Response to statin therapy	non disease	0	0	0	1	0	0	0
rs10125054	23251661	Obesity-related traits	disease of metabolism	0	0	0	1	0	0	0
rs10125337	23251661	Obesity-related traits	disease of metabolism	0	0	0	0	0	0	1
rs10125737	23251661	Obesity-related traits	disease of metabolism	0	0	0	0	0	1	0
rs1012583	23382691	IgG glycosylation	non disease	0	0	0	0	0	1	0
rs10127775	22916037	Metabolite levels	non disease	0	0	0	1	0	0	0
rs10128711	20686565	Cholesterol, total	non disease	0	0	0	1	0	0	0
rs10129255	21326860	Kawasaki disease	disease of anatomical entity	0	0	0	1	0	0	0
rs10130259	23251661	Obesity-related traits	disease of metabolism	0	0	0	0	0	0	1
rs1013063	23192594	Body mass index (interaction)	non disease	0	0	0	0	0	1	0
rs10131141	23251661	Obesity-related traits	disease of metabolism	0	0	0	0	1	0	0
rs10131728	23382691	IgG glycosylation	non disease	0	0	0	0	0	0	1
rs1013209	20881960	Height	non disease	0	0	0	0	0	0	1
rs10132579	23468962	Breast cancer	disease of cellular proliferation	0	0	0	1	0	0	0
rs10133111	19023125	Brain imaging in schizophrenia (interaction)	non disease	0	1	0	0	0	0	0
rs10133840	23192594	Body mass index (interaction)	non disease	0	0	0	0	0	0	1
rs10134944	17554300	Bipolar disorder	disease of mental health	0	0	0	1	0	0	0
rs10134944	21254220	Bipolar disorder	disease of mental health	0	0	0	1	0	0	0
rs10136766	23225573	IgG levels	non disease	0	0	0	1	0	0	0
rs1013696	20360315	Response to antidepressants	non disease	0	0	0	0	0	0	1
rs10137082	21980299	Type 1 diabetes	disease of metabolism	0	0	0	0	0	0	1
rs10144042	23118302	Lipoprotein-associated phospholipase A2 activity change in response to statin therapy	non disease	0	0	0	0	0	0	1
rs10146615	22566634	Economic and political preferences (immigration/crime)	non disease	0	0	0	0	0	0	1
rs10146997	19557197	Waist circumference	non disease	0	0	0	1	0	0	0
rs10147992	21738478	White blood cell types	non disease	0	0	0	1	0	0	0
rs1014922	21658281	Sudden cardiac arrest	disease of anatomical entity	0	0	0	0	0	0	1
rs1014971	20972438	Bladder cancer	disease of cellular proliferation	0	0	0	0	0	0	1
rs1015003	23534349	Heart rate	non disease	0	0	0	0	0	0	1
rs10150332	20935630	Body mass index	non disease	0	0	0	1	0	0	0
rs10151037	23251661	Obesity-related traits	disease of metabolism	0	0	0	0	0	0	1
rs1015164	21502085	AIDS progression	disease by infectious agent	0	0	0	0	0	0	1
rs1015213	22922875	Glaucoma (primary open-angle)	disease of anatomical entity	0	0	0	0	0	0	1
rs10152591	20881960	Height	non disease	0	0	0	0	0	1	0
rs10152811	23400010	Thiazide-induced adverse metabolic effects in hypertensive patients	non disease	0	0	0	1	0	0	0
rs1015362	18488028	Burning and freckling; Freckles; Red vs. non-red hair color; Skin sensitivity to sun	non disease	0	0	0	0	0	0	1
rs10153620	23527680	Attention deficit hyperactivity disorder (combined symptoms)	disease of mental health	0	0	0	1	0	0	0
rs1015451	23583979	Heart rate	non disease	0	0	0	0	0	0	1
rs10155981	22085899	Bilirubin levels	non disease	0	0	0	0	0	0	1
rs1015657	22648509	Formal thought disorder in schizophrenia	disease of mental health	0	0	0	0	0	1	0
rs10159302	20041166	HIV-1 control	disease by infectious agent	0	0	0	1	0	0	0
rs10159477	23222517	Red blood cell traits	non disease	0	0	0	1	0	0	0
rs10160399	23251661	Obesity-related traits	disease of metabolism	0	0	0	0	0	0	1
rs10162002	22493691	Hypothyroidism	disease of anatomical entity	0	0	0	0	1	0	0
rs1016343	18264097	Prostate cancer	disease of cellular proliferation	0	0	0	0	1	0	0
rs1016343	21743057	Prostate cancer	disease of cellular proliferation	0	0	0	0	1	0	0
rs10166942	21666692	Migraine	disease of anatomical entity	0	0	1	0	0	0	0
rs10166942	22683712	Migraine	disease of anatomical entity	0	0	1	0	0	0	0
rs10168349	19862010	Hematocrit	non disease	0	0	0	1	0	0	0
rs10168349	20139978	Hematological and biochemical traits	non disease	0	0	0	1	0	0	0
rs1016883	23128233	Ulcerative colitis	disease of anatomical entity	0	0	0	1	0	0	0
rs1016988	20031577	Fibrinogen	non disease	0	0	0	0	0	0	1
rs10170236	23007406	Acute lymphoblastic leukemia (childhood)	disease of cellular proliferation	0	0	0	0	0	1	0
rs10170310	23241943	Response to antipsychotic treatment	non disease	0	0	0	1	0	0	0
rs10172646	21326311	F-cell distribution	non disease	0	0	0	1	0	0	0
rs10172965	22832960	Temperament	non disease	0	0	0	0	0	1	0
rs10174126	22419666	Orofacial clefts	medical disorder	0	0	0	1	0	0	0
rs10174573	23377640	Major depressive disorder	disease of mental health	0	0	0	0	1	0	0
rs10175070	23568457	Eating disorders (purging via substances)	disease of mental health	0	0	0	0	0	0	1
rs10176705	20691247	Personality dimensions	disease of mental health	0	0	0	1	0	0	0
rs10176755	22589738	Visceral fat	non disease	0	0	0	1	0	0	0
rs1017745	22952603	Response to amphetamines	non disease	0	0	0	0	0	0	1
rs1018040	18821565	Attention deficit hyperactivity disorder; Hyperactive-impulsive symptoms	disease of mental health	0	0	0	0	0	0	1
rs1018040	18821565	Attention deficit hyperactivity disorder; Hyperactive-impulsive symptoms	non disease	0	0	0	0	0	0	1
rs10180496	23064961	Dental caries	disease of anatomical entity	0	0	0	0	0	0	1
rs10180522	23527680	Attention deficit hyperactivity disorder (inattention symptoms)	disease of mental health	0	0	0	0	1	0	0
rs10180663	23502783	Multiple myeloma (IgH translocation)	disease of cellular proliferation	0	0	0	1	0	0	0
rs10181042	21102463	Crohn's disease	disease of anatomical entity	0	0	0	1	0	0	0
rs10182181	23563607	Obesity	disease of metabolism	0	0	0	0	0	0	1
rs1018326	20062062	Ankylosing spondylitis	disease of anatomical entity	0	0	0	1	0	0	0
rs10183486	22267201	Menopause (age at onset)	non disease	0	0	0	1	0	0	0
rs10183640	21658281	Sudden cardiac arrest	disease of anatomical entity	0	0	0	0	0	1	0
rs10185142	23251661	Obesity-related traits	disease of metabolism	0	0	0	0	0	0	1
rs10187066	20881960	Height	non disease	0	0	0	1	0	0	0
rs10187424	21743467	Prostate cancer	disease of cellular proliferation	0	0	0	0	0	0	1
rs10187654	22424883	Pulmonary function decline	non disease	0	0	0	0	0	0	1
rs10188217	21298027	Crohn's disease and celiac disease	disease of anatomical entity	0	0	0	1	0	0	0
rs1018827	21980494	Venous thromboembolism	disease of anatomical entity	0	0	0	1	0	0	0
rs10188442	21626137	Hypertension	disease of anatomical entity	0	0	0	1	0	0	0
rs10189050	23251661	Obesity-related traits	disease of metabolism	0	0	0	0	0	0	1
rs10189761	23563607	Obesity	disease of metabolism	0	0	0	0	0	0	1
rs10189857	21326311	F-cell distribution	non disease	0	0	0	1	0	0	0
rs10189905	22144915	Corneal astigmatism	disease of anatomical entity	0	0	0	0	0	1	0
rs10191411	18464913	Protein quantitative trait loci	non disease	0	0	0	0	0	0	1
rs10192369	19451621	Amyotrophic lateral sclerosis	disease of anatomical entity	0	0	0	0	0	0	1
rs1019238	21668797	Cannabis dependence	disease of mental health	0	0	0	1	0	0	0
rs10193430	23527680	Attention deficit hyperactivity disorder (hyperactivity-impulsivity symptoms)	disease of mental health	0	0	0	0	0	0	1
rs10194115	20932654	Erectile dysfunction and prostate cancer treatment	non disease	0	0	0	1	0	0	0
rs10195252	20686565	Triglycerides	non disease	0	0	0	0	1	0	0
rs10195252	20935629	Waist-hip ratio	non disease	0	0	0	0	1	0	0
rs10195263	22610502	Immune reponse to smallpox (secreted IFN-alpha)	non disease	0	0	0	0	0	1	0
rs10195871	21326311	F-cell distribution	non disease	0	0	0	1	0	0	0
rs10197940	23143601	Lung cancer	disease of cellular proliferation	0	0	0	0	0	0	1
rs10198552	23251661	Obesity-related traits	disease of metabolism	0	0	0	1	0	0	0
rs10198628	22589742	Pericardial fat	non disease	0	0	0	0	0	0	1
rs10198756	23382691	IgG glycosylation	non disease	0	0	0	0	1	0	0
rs10199521	21441570	Diabetic retinopathy	disease of anatomical entity	0	0	0	0	0	0	1
rs10199768	21943158	Cardiovascular disease risk factors	non disease	0	0	0	1	0	0	0
rs1020064	19754311	AIDS	disease by infectious agent	0	0	0	1	0	0	0
rs10201872	21833088	Multiple sclerosis	disease of anatomical entity	0	0	0	1	0	0	0
rs10202231	20195266	Response to antipsychotic treatment	non disease	0	0	0	0	0	0	1
rs10202497	21782286	Aging (time to event)	non disease	0	0	0	1	0	0	0
rs10203166	23382691	IgG glycosylation	non disease	0	0	0	0	0	0	1
rs1020388	21383967	Celiac disease and Rheumatoid arthritis	disease of anatomical entity	0	0	0	0	0	1	0
rs1020410	23251661	Obesity-related traits	disease of metabolism	0	0	0	0	0	1	0
rs10204325	22566634	Economic and political preferences (fairness)	non disease	0	0	0	0	0	1	0
rs10206020	23382691	IgG glycosylation	non disease	0	0	0	0	1	0	0
rs10206899	20383145	Creatinine levels	non disease	0	0	0	1	0	0	0
rs10206899	23535967	Glomerular filtration rate	non disease	0	0	0	1	0	0	0
rs10207060	23251661	Obesity-related traits	disease of metabolism	0	0	0	1	0	0	0
rs10207392	23222517	Red blood cell traits	non disease	0	0	0	1	0	0	0
rs10207628	22005930	Alzheimer's disease	disease of mental health	0	0	0	1	0	0	0
rs10208407	23251661	Obesity-related traits	disease of metabolism	0	0	0	0	0	0	1
rs10210302	17554300	Crohn's disease	disease of anatomical entity	0	0	0	0	0	0	1
rs10210358	20932654	Erectile dysfunction and prostate cancer treatment	non disease	0	0	0	1	0	0	0
rs10211524	22916037	Metabolite levels	non disease	0	0	0	0	0	1	0
rs1021188	21124946	Bone mineral density	non disease	0	0	0	0	0	0	1
rs1021188	23437003	Bone mineral density	non disease	0	0	0	0	0	0	1
rs10212363	23192594	Waist-to-hip circumference ratio (interaction)	non disease	0	0	0	1	0	0	0
rs1021261	22449649	Intelligence	non disease	0	0	0	1	0	0	0
rs10213084	23583979	Heart rate	non disease	0	0	0	0	0	0	1
rs10214886	22993228	Disc degeneration (lumbar)	disease of anatomical entity	0	0	0	0	0	0	1
rs10218795	21626137	Coronary heart disease	disease of anatomical entity	0	0	1	0	0	0	0
rs10219495	21658281	Sudden cardiac arrest	disease of anatomical entity	0	0	0	0	0	0	1
rs10219670	23419831	Alzheimer's disease biomarkers	non disease	0	0	0	0	0	1	0
rs10221833	20339536	Response to statin therapy	non disease	0	0	0	1	0	0	0
rs10224002	19862010	Hematocrit; Hemoglobin	non disease	0	0	0	1	0	0	0
rs10226308	22504420	Bone mineral density	non disease	0	0	0	1	0	0	0
rs10226930	23322567	Corneal astigmatism	disease of anatomical entity	0	0	0	0	0	0	1
rs10227331	18821565	Inattentive symptoms	non disease	0	0	0	0	1	0	0
rs102275	20694148	Metabolic syndrome	disease of metabolism	0	0	0	1	0	0	0
rs102275	21102463	Crohn's disease	disease of anatomical entity	0	0	0	1	0	0	0
rs102275	21829377	Phospholipid levels (plasma)	non disease	0	0	0	1	0	0	0
rs102275	22359512	Phospholipid levels (plasma)	non disease	0	0	0	1	0	0	0
rs102275	22916037	Metabolite levels	non disease	0	0	0	1	0	0	0
rs102275	23362303	Oleic acid (18:1n-9) plasma levels; Palmitoleic acid (16:1n-7) plasma levels; Stearic acid (18:0) plasma levels	non disease	0	0	0	1	0	0	0
rs10229583	23532257	Type 2 diabetes	disease of metabolism	0	0	0	0	0	0	1
rs10229603	18951430	Attention deficit hyperactivity disorder and conduct disorder	disease of mental health	0	0	0	0	1	0	0
rs1023008	23251661	Obesity-related traits	disease of metabolism	0	0	0	1	0	0	0
rs10231759	23563607	Height	non disease	0	0	0	0	0	0	1
rs1023252	21273288	Natriuretic peptide levels	non disease	0	0	0	1	0	0	0
rs10232743	23251661	Obesity-related traits	disease of metabolism	0	0	0	1	0	0	0
rs10234749	23362303	Palmitic acid (16:0) plasma levels	non disease	0	0	0	0	0	0	1
rs10235789	21835309	Iris characteristics	non disease	0	0	0	1	0	0	0
rs10236237	23382691	IgG glycosylation	non disease	0	0	0	1	0	0	0
rs10237118	20395239	Optic disc size (cup)	non disease	0	0	0	1	0	0	0
rs1023721	23382691	IgG glycosylation	non disease	0	0	0	1	0	0	0
rs10237317	22925353	Bipolar disorder	disease of mental health	0	0	0	1	0	0	0
rs10237735	23362303	Palmitic acid (16:0) plasma levels	non disease	0	0	0	0	0	0	1
rs1024020	20031603	RR interval (heart rate)	non disease	0	0	0	0	0	0	1
rs1024161	20596022	Alopecia areata	disease of anatomical entity	0	0	0	0	0	0	1
rs1024161	21841780	Graves' disease	disease of anatomical entity	0	0	0	0	0	0	1
rs10242311	23064961	Dental caries	disease of anatomical entity	0	0	0	1	0	0	0
rs10243024	19010793	Multiple sclerosis (severity)	disease of anatomical entity	0	0	0	1	0	0	0
rs10244051	19060910	Metabolic traits	non disease	0	0	0	0	0	0	1
rs10245124	23251661	Obesity-related traits	disease of metabolism	0	0	0	1	0	0	0
rs10248351	22493691	Hypothyroidism	disease of anatomical entity	0	0	0	1	0	0	0
rs10248619	22581228	Fasting glucose-related traits (interaction with BMI)	non disease	0	0	0	1	0	0	0
rs1024889	19851299	Body mass index	non disease	0	0	0	0	0	0	1
rs10250997	23453885	Autism spectrum disorder, attention deficit-hyperactivity disorder, bipolar disorder, major depressive disorder, and schizophrenia (combined)	disease of mental health	0	0	0	0	0	1	0
rs10253216	23648065	Adverse response to chemotherapy (neutropenia/leucopenia) (cisplatin)	non disease	0	0	0	0	0	0	1
rs10253361	21529783	Alcoholism (alcohol dependence factor score)	disease of mental health	0	0	0	0	0	0	1
rs10255295	23092984	Bipolar disorder (mood-incongruent)	disease of mental health	0	0	0	0	0	0	1
rs10255295	23453885	Autism spectrum disorder, attention deficit-hyperactivity disorder, bipolar disorder, major depressive disorder, and schizophrenia (combined)	disease of mental health	0	0	0	0	0	0	1
rs10255299	22788528	C-reactive protein and white blood cell count	non disease	0	0	0	1	0	0	0
rs10255878	23719583	Adverse response to radiation therapy	non disease	0	0	0	0	0	0	1
rs10256972	20834067	Longevity	non disease	0	0	0	1	0	0	0
rs10259085	19010793	Multiple sclerosis (severity)	disease of anatomical entity	0	0	0	1	0	0	0
rs10259199	23251661	Obesity-related traits	disease of metabolism	0	0	0	1	0	0	0
rs10260404	18057069	Amyotrophic lateral sclerosis	disease of anatomical entity	0	0	0	1	0	0	0
rs10260404	18084291	Amyotrophic lateral sclerosis	disease of anatomical entity	0	0	0	1	0	0	0
rs10260404	18987618	Amyotrophic lateral sclerosis	disease of anatomical entity	0	0	0	1	0	0	0
rs10261878	23583978	Body mass index	non disease	0	0	0	0	0	0	1
rs10262453	23160099	Sagittal craniosynostosis	disease of anatomical entity	0	0	0	1	0	0	0
rs10262915	22449649	Intelligence	non disease	0	0	0	0	1	0	0
rs10263087	22648509	Formal thought disorder in schizophrenia	disease of mental health	0	0	0	0	0	0	1
rs10263639	17903305	Breast cancer	disease of cellular proliferation	0	0	0	0	0	0	1
rs1026364	22504420	Bone mineral density	non disease	0	1	0	0	0	0	0
rs10263935	21223598	Aortic root size	non disease	0	0	0	1	0	0	0
rs10265216	20038947	Major depressive disorder (broad)	disease of mental health	0	0	0	1	0	0	0
rs10266483	20339536	Response to statin therapy	non disease	0	0	0	0	0	0	1
rs10267337	23251661	Obesity-related traits	disease of metabolism	0	0	0	0	0	0	1
rs10270308	20833655	Warfarin maintenance dose	non disease	1	0	0	0	0	0	0
rs10270805	20339536	Response to statin therapy	non disease	0	0	0	0	0	0	1
rs10273639	23143602	Pancreatitis	disease of anatomical entity	0	0	1	0	0	0	0
rs10273775	22159054	Alzheimer's disease	disease of mental health	0	0	0	1	0	0	0
rs10274279	23049088	Myopia (pathological)	disease of anatomical entity	0	0	0	1	0	0	0
rs10275044	22797727	Renal function-related traits (BUN)	non disease	0	0	0	1	0	0	0
rs1027643	22544364	Wilms tumor	disease of cellular proliferation	0	0	0	0	1	0	0
rs10276619	19668339	Hippocampal atrophy	disease of anatomical entity	0	0	0	0	0	0	1
rs10276619	23273568	Systemic lupus erythematosus	disease of anatomical entity	0	0	0	0	0	0	1
rs10277115	22797727	Renal function-related traits (eGRFcrea); Renal function-related traits (sCR)	non disease	0	0	0	0	0	0	1
rs10277209	22219177	Prostate cancer (gene x gene interaction)	disease of cellular proliferation	0	0	0	0	0	1	0
rs1027730	20732625	Attention deficit hyperactivity disorder	disease of mental health	0	0	0	0	0	0	1
rs10279573	19734545	Cognitive performance	non disease	0	0	0	1	0	0	0
rs1028771	21347282	Coronary heart disease	disease of anatomical entity	0	0	0	1	0	0	0
rs1029295	22993228	Disc degeneration (lumbar)	disease of anatomical entity	0	0	0	0	0	0	1
rs1029296	22993228	Disc degeneration (lumbar)	disease of anatomical entity	0	0	0	0	0	0	1
rs1029534	23563607	Height	non disease	0	0	0	1	0	0	0
rs1030877	23251661	Obesity-related traits	disease of metabolism	0	0	0	1	0	0	0
rs1031261	22745009	Hippocampal atrophy	disease of anatomical entity	0	0	0	1	0	0	0
rs1031381	17903297	Cognitive test performance	non disease	0	0	0	1	0	0	0
rs1032757	20208534	Eosinophilic esophagitis (pediatric)	disease of anatomical entity	0	0	0	0	0	1	0
rs103294	23023329	Prostate cancer	disease of cellular proliferation	0	0	0	1	0	0	0
rs1033180	20190752	Celiac disease	disease of anatomical entity	0	0	0	0	0	0	1
rs1034200	20719862	Central corneal thickness	disease of anatomical entity	0	0	0	0	0	0	1
rs1034200	23291589	Corneal structure	non disease	0	0	0	0	0	0	1
rs1034394	23377640	Major depressive disorder	disease of mental health	0	0	0	0	0	0	1
rs1034566	22139419	Platelet counts	non disease	0	0	0	1	0	0	0
rs1035050	19416921	Bipolar disorder	disease of mental health	0	0	0	0	1	0	0
rs1035147	23648065	Adverse response to chemotherapy (neutropenia/leucopenia) (all topoisomerase inhibitors)	non disease	0	0	0	0	0	1	0
rs1035275	23382691	IgG glycosylation	non disease	0	0	1	0	0	0	0
rs1035942	23263486	Urate levels	non disease	0	0	0	1	0	0	0
rs1036429	21946350	Pulmonary function	non disease	0	0	0	1	0	0	0
rs1036429	23284291	Pulmonary function (interaction)	non disease	0	0	0	1	0	0	0
rs1036476	21909107	Thoracic aortic aneurysms and dissections	disease of anatomical entity	0	0	0	1	0	0	0
rs1036736	23527680	Attention deficit hyperactivity disorder (hyperactivity-impulsivity symptoms)	disease of mental health	0	0	0	0	0	0	1
rs1036797	23218918	White matter integrity (interaction)	non disease	0	0	0	1	0	0	0
rs1036935	20062064	Chronic lymphocytic leukemia	disease of cellular proliferation	0	0	0	0	0	0	1
rs1037757	22005931	Alzheimer's disease (age of onset)	disease of mental health	0	0	0	0	1	0	0
rs1038094	21738484	Bipolar disorder	disease of mental health	0	0	0	0	0	0	1
rs1038304	18445777	Bone mineral density (hip); Bone mineral density (spine)	non disease	0	0	0	1	0	0	0
rs1038304	19079262	Bone mineral density (hip)	non disease	0	0	0	1	0	0	0
rs1039002	22205951	Bipolar disorder	disease of mental health	0	0	0	0	0	1	0
rs1039302	19197348	Quantitative traits	non disease	0	0	0	1	0	0	0
rs1039443	23382691	IgG glycosylation	non disease	0	0	0	0	0	0	1
rs10401969	19060906	LDL cholesterol	non disease	0	0	0	1	0	0	0
rs10401969	20686565	Cholesterol, total; LDL cholesterol; Triglycerides	non disease	0	0	0	1	0	0	0
rs10401969	20864672	LDL cholesterol	non disease	0	0	0	1	0	0	0
rs10403021	21441570	Diabetic retinopathy	disease of anatomical entity	0	0	0	0	0	0	1
rs10404486	22359512	Phospholipid levels (plasma)	non disease	0	0	0	1	0	0	0
rs10404998	23259602	Dental caries	disease of anatomical entity	0	0	0	0	0	0	1
rs10406174	23326517	Age-related macular degeneration	disease of anatomical entity	0	0	0	0	0	0	1
rs10407640	20215924	Functional MRI	non disease	0	0	0	1	0	0	0
rs10408126	23251661	Obesity-related traits	disease of metabolism	0	0	0	1	0	0	0
rs1040994	19721433	Response to antipsychotic treatment	non disease	0	0	0	0	0	0	1
rs10411161	21424380	Breast cancer	disease of cellular proliferation	0	0	0	1	0	0	0
rs10411195	19247474	Smoking behavior	disease of mental health	0	0	0	1	0	0	0
rs10411210	19011631	Colorectal cancer	disease of cellular proliferation	0	0	0	1	0	0	0
rs10411936	21738480	White blood cell count	non disease	0	0	1	0	0	0	0
rs10411936	22190364	Multiple sclerosis	disease of anatomical entity	0	0	1	0	0	0	0
rs10412199	21782286	Aging (time to event)	non disease	0	1	0	0	0	0	0
rs10414689	23362303	Palmitic acid (16:0) plasma levels	non disease	0	0	0	0	0	0	1
rs10416218	22504420	Bone mineral density	non disease	0	0	0	1	0	0	0
rs10416963	23251661	Obesity-related traits	disease of metabolism	0	0	0	1	0	0	0
rs1042026	22960999	Esophageal cancer (alcohol interaction)	disease of cellular proliferation	0	1	0	0	0	0	0
rs1042034	20686565	HDL cholesterol; Triglycerides	non disease	1	0	0	0	0	0	0
rs1042058	23128233	Inflammatory bowel disease	disease of anatomical entity	1	0	0	0	0	0	0
rs1042151	23180272	Aspirin exacerbated respiratory disease in asthmatics	non disease	1	0	0	0	0	0	0
rs10423674	21102462	Menarche (age at onset)	non disease	0	0	0	1	0	0	0
rs10423754	23006423	Response to taxane treatment (docetaxel)	non disease	0	0	1	0	0	0	0
rs10423928	20081857	Two-hour glucose challenge	non disease	0	0	0	1	0	0	0
rs10423928	23563607	Obesity	disease of metabolism	0	0	0	1	0	0	0
rs10424878	23555189	PCA3 expression level	non disease	0	0	0	0	0	0	1
rs10425935	23251661	Obesity-related traits	disease of metabolism	0	0	0	1	0	0	0
rs1042602	17952075	Freckles	non disease	1	0	0	0	0	0	0
rs1042602	17999355	Skin pigmentation	non disease	1	0	0	0	0	0	0
rs1042725	17767157	Height	non disease	0	1	0	0	0	0	0
rs1042725	18391950	Height	non disease	0	1	0	0	0	0	0
rs1042725	18391952	Height	non disease	0	1	0	0	0	0	0
rs1042725	22504419	Head circumference (infant)	non disease	0	1	0	0	0	0	0
rs1042725	23202124	Birth weight	non disease	0	1	0	0	0	0	0
rs10427255	20585627	Common traits (Other)	non disease	0	0	0	0	0	0	1
rs1042779	19416921	Bipolar disorder	disease of mental health	1	0	0	0	0	0	0
rs10428959	22890011	Response to fenofibrate	non disease	0	0	0	1	0	0	0
rs10429371	23470693	Smooth-surface caries	non disease	0	0	0	0	0	1	0
rs10429924	22885689	Schizophrenia	disease of mental health	0	0	0	0	0	1	0
rs10431058	20585627	Common traits (Other)	non disease	0	0	0	1	0	0	0
rs10431397	23472165	Endometriosis	disease of anatomical entity	0	0	0	1	0	0	0
rs10432496	22610502	Immune reponse to smallpox (secreted IL-2)	non disease	0	0	0	0	0	0	1
rs1043274	23251661	Obesity-related traits	disease of metabolism	0	1	0	0	0	0	0
rs10433903	19553259	Obesity (extreme)	disease of metabolism	0	0	0	0	0	0	1
rs1043515	20881960	Height	non disease	0	1	0	0	0	0	0
rs10437629	21423239	Suicide attempts in bipolar disorder	non disease	0	0	0	1	0	0	0
rs1043763	23648065	Adverse response to chemotherapy (neutropenia/leucopenia) (all antimicrotubule drugs)	non disease	0	0	0	0	0	0	1
rs1043879	21700265	Erythrocyte sedimentation rate	non disease	1	0	0	0	0	0	0
rs10438933	19451621	Amyotrophic lateral sclerosis	disease of anatomical entity	0	0	0	0	0	0	1
rs10440635	21743469	Ankylosing spondylitis	disease of anatomical entity	0	0	0	0	0	0	1
rs10440833	20581827	Type 2 diabetes	disease of metabolism	0	0	0	1	0	0	0
rs10441737	23599027	Menarche (age at onset)	non disease	0	0	0	1	0	0	0
rs10443196	23251661	Obesity-related traits	disease of metabolism	0	0	0	1	0	0	0
rs10444502	19260141	Biochemical measures	non disease	0	0	0	1	0	0	0
rs10445033	23222517	Red blood cell traits	non disease	0	0	0	1	0	0	0
rs10445407	20834067	Longevity	non disease	0	0	0	1	0	0	0
rs10445672	23251661	Obesity-related traits	disease of metabolism	0	0	0	0	0	0	1
rs1044573	22036096	Allergic rhinitis	disease of anatomical entity	0	1	0	0	0	0	0
rs10447248	21700879	Adiponectin levels	non disease	0	0	0	0	0	0	1
rs10447419	23534349	PR interval	non disease	0	0	0	1	0	0	0
rs1044826	23251661	Obesity-related traits	disease of metabolism	0	0	0	1	0	0	0
rs10454142	22829776	Sex hormone-binding globulin levels	non disease	0	0	0	0	0	0	1
rs10455248	20125193	Cognitive performance	non disease	0	0	0	0	0	0	1
rs1045529	23049088	Myopia (pathological)	disease of anatomical entity	0	1	0	0	0	0	0
rs10455590	22174851	HIV-1 viral setpoint	non disease	0	0	0	0	0	0	1
rs10455657	22823124	Cannabis use (initiation)	disease of mental health	0	0	0	0	1	0	0
rs10455872	21900290	Lp (a) levels	non disease	0	0	0	1	0	0	0
rs10455872	22331829	Response to statin therapy (LDL-C)	non disease	0	0	0	1	0	0	0
rs10455872	22368281	Response to statin therapy	non disease	0	0	0	1	0	0	0
rs10455872	23118302	Lipoprotein-associated phospholipase A2 activity change in response to statin therapy	non disease	0	0	0	1	0	0	0
rs10455872	23388002	Aortic-valve calcification	disease of anatomical entity	0	0	0	1	0	0	0
rs10456809	22219177	Prostate cancer (gene x gene interaction)	disease of cellular proliferation	0	0	0	1	0	0	0
rs10458561	20921969	Antipsychotic-induced QTc interval prolongation	non disease	0	0	0	0	0	0	1
rs10458787	20397748	Body mass index	non disease	0	0	0	1	0	0	0
rs10460009	21490949	Type 2 diabetes	disease of metabolism	0	0	0	1	0	0	0
rs1046089	22267201	Menopause (age at onset)	non disease	1	0	0	0	0	0	0
rs1046089	23307926	Menopause (age at onset)	non disease	1	0	0	0	0	0	0
rs1046089	23894747	Schizophrenia	disease of mental health	1	0	0	0	0	0	0
rs10461617	23209189	Type 2 diabetes	disease of metabolism	0	0	0	0	0	0	1
rs10463832	23527680	Attention deficit hyperactivity disorder (hyperactivity-impulsivity symptoms)	disease of mental health	0	0	0	0	0	0	1
rs10463833	23527680	Attention deficit hyperactivity disorder (hyperactivity-impulsivity symptoms)	disease of mental health	0	0	0	0	0	0	1
rs10464059	20070850	Parkinson's disease	disease of anatomical entity	0	0	0	0	0	0	1
rs10464366	23382691	IgG glycosylation	non disease	0	0	0	1	0	0	0
rs10465746	23251661	Obesity-related traits	disease of metabolism	0	0	0	1	0	0	0
rs10466033	22747683	Breast size	non disease	0	0	0	1	0	0	0
rs10466829	21833088	Multiple sclerosis	disease of anatomical entity	0	0	0	1	0	0	0
rs10466868	18464913	Protein quantitative trait loci	non disease	0	0	0	0	0	0	1
rs10467147	23251661	Obesity-related traits	disease of metabolism	0	0	0	0	0	0	1
rs10468017	19060906	HDL cholesterol	non disease	0	0	0	0	0	1	0
rs10468017	20385826	Age-related macular degeneration	disease of anatomical entity	0	0	0	0	0	1	0
rs10468017	21386085	Metabolic syndrome (bivariate traits)	disease of metabolism	0	0	0	0	0	1	0
rs10468017	21665990	Age-related macular degeneration	disease of anatomical entity	0	0	0	0	0	1	0
rs10468017	21943158	Cardiovascular disease risk factors	non disease	0	0	0	0	0	1	0
rs10468017	22359512	Phospholipid levels (plasma)	non disease	0	0	0	0	0	1	0
rs1046896	20858683	Glycated hemoglobin levels	non disease	0	1	0	0	0	0	0
rs1046934	20881960	Height	non disease	1	0	0	0	0	0	0
rs1046943	20881960	Height	non disease	0	1	0	0	0	0	0
rs1047014	20881960	Height	non disease	0	1	0	0	0	0	0
rs10472076	23535729	Breast cancer	disease of cellular proliferation	0	0	0	0	0	0	1
rs10472828	19343178	Height	non disease	0	0	0	0	0	0	1
rs10472828	19570815	Height	non disease	0	0	0	0	0	0	1
rs10475598	21130836	Information processing speed	non disease	0	0	0	0	0	0	1
rs1047781	22367966	Vitamin B12 levels	non disease	1	0	0	0	0	0	0
rs1047781	23300138	Tumor biomarkers	non disease	1	0	0	0	0	0	0
rs10479334	21368711	Personality dimensions	disease of mental health	0	0	0	0	0	0	1
rs10479469	21897333	Fat distribution (HIV)	non disease	0	0	0	0	0	0	1
rs1047964	21779381	Cardiovascular disease risk factors	non disease	0	1	0	0	0	0	0
rs10480300	23222517	Red blood cell traits	non disease	0	0	0	1	0	0	0
rs10480300	23263486	Urate levels	non disease	0	0	0	1	0	0	0
rs10481151	19734545	Cognitive performance	non disease	0	0	0	0	0	0	1
rs10483727	20395239	Optic disc size (rim)	non disease	0	0	0	0	0	0	1
rs10483727	20548946	Vertical cup-disc ratio	non disease	0	0	0	0	0	0	1
rs10483727	22419738	Glaucoma (primary open-angle)	disease of anatomical entity	0	0	0	0	0	0	1
rs10483727	22570617	Glaucoma (primary open-angle)	disease of anatomical entity	0	0	0	0	0	0	1
rs10483776	21203500	N-glycan levels	non disease	0	0	0	1	0	0	0
rs10483853	17903303	Coronary artery calcification	disease of anatomical entity	0	0	0	1	0	0	0
rs10484128	17903294	Hemostatic factors and hematological phenotypes	non disease	0	0	0	0	0	1	0
rs10484246	17903295	Morbidity-free survival	non disease	0	0	0	0	0	1	0
rs10484358	23377640	Major depressive disorder	disease of mental health	0	0	0	1	0	0	0
rs10484434	22174851	HIV-1 viral setpoint	non disease	0	0	1	0	0	0	0
rs10484554	18369459	Psoriasis	disease of anatomical entity	0	0	0	1	0	0	0
rs10484554	19115949	AIDS progression	disease by infectious agent	0	0	0	1	0	0	0
rs10484554	20953190	Psoriasis	disease of anatomical entity	0	0	0	1	0	0	0
rs10484561	20639881	Follicular lymphoma	disease of cellular proliferation	0	0	0	0	0	0	1
rs1048466	23563609	Obesity (early onset extreme)	disease of metabolism	0	1	0	0	0	0	0
rs10484761	21642993	Esophageal cancer	disease of cellular proliferation	0	0	0	0	0	0	1
rs1048497	22589738	Visceral adipose tissue adjusted for BMI; Visceral adipose tissue/subcutaneous adipose tissue ratio	non disease	0	1	0	0	0	0	0
rs10485022	23471985	Brain connectivity	non disease	0	0	0	0	0	0	1
rs10485165	17903293	Select biomarker traits	non disease	0	0	0	0	1	0	0
rs10485813	20732625	Attention deficit hyperactivity disorder	disease of mental health	0	0	0	0	0	0	1
rs10486003	22020760	Response to platinum-based agents	non disease	0	0	0	0	0	0	1
rs10486158	20889312	Bipolar disorder and schizophrenia	disease of mental health	0	0	0	1	0	0	0
rs10486201	23251661	Obesity-related traits	disease of metabolism	0	0	0	0	0	1	0
rs10486483	23128233	Crohn's disease	disease of anatomical entity	0	0	0	1	0	0	0
rs10486567	18264096	Prostate cancer	disease of cellular proliferation	0	0	0	1	0	0	0
rs10486607	17903298	Diabetes related insulin traits	non disease	0	0	0	1	0	0	0
rs10486715	19197348	Quantitative traits	non disease	0	0	0	0	0	0	1
rs10486722	23470693	Pit-and-Fissure caries	non disease	0	0	0	1	0	0	0
rs10486776	17434096	Stroke	disease of anatomical entity	0	0	0	0	0	0	1
rs10487245	23251661	Obesity-related traits	disease of metabolism	0	0	0	0	0	0	1
rs10487524	20732626	Attention deficit hyperactivity disorder	disease of mental health	0	0	0	0	1	0	0
rs10488023	22747683	Breast size	non disease	0	0	0	1	0	0	0
rs10488029	23382691	IgG glycosylation	non disease	0	0	0	1	0	0	0
rs10488031	20031603	QT interval	non disease	0	0	0	1	0	0	0
rs10488084	22675492	Estradiol levels	non disease	0	0	0	1	0	0	0
rs10488172	17903302	Tonometry	non disease	0	0	0	1	0	0	0
rs10488226	23648065	Adverse response to chemotherapy (neutropenia/leucopenia) (5-fluorouracil)	non disease	0	0	0	0	0	0	1
rs10488360	17903294	Factor VII	non disease	0	0	0	0	0	0	1
rs10488631	18204098	Systemic lupus erythematosus	disease of anatomical entity	0	0	0	0	0	0	1
rs10488631	19458352	Primary biliary cirrhosis	disease of anatomical entity	0	0	0	0	0	0	1
rs10488631	20383147	Systemic sclerosis	disease of anatomical entity	0	0	0	0	0	0	1
rs10488631	20453842	Rheumatoid arthritis	disease of anatomical entity	0	0	0	0	0	0	1
rs10488631	20639880	Primary biliary cirrhosis	disease of anatomical entity	0	0	0	0	0	0	1
rs10488631	21408207	Systemic lupus erythematosus	disease of anatomical entity	0	0	0	0	0	0	1
rs10488631	21750679	Systemic sclerosis	disease of anatomical entity	0	0	0	0	0	0	1
rs10488631	21779181	Systemic sclerosis	disease of anatomical entity	0	0	0	0	0	0	1
rs1048886	21490949	Type 2 diabetes	disease of metabolism	1	0	0	0	0	0	0
rs10489087	17903294	Hemostatic factors and hematological phenotypes	non disease	0	0	0	1	0	0	0
rs10489202	22037555	Schizophrenia	disease of mental health	0	0	0	1	0	0	0
rs10489615	20864672	HDL cholesterol	non disease	0	0	0	1	0	0	0
rs10489759	22542470	Immune response to smallpox vaccine (IL-6)	non disease	0	0	0	0	0	1	0
rs10489849	17903293	Select biomarker traits	non disease	0	0	0	0	0	0	1
rs10489896	17903297	Cognitive test performance	non disease	0	0	0	1	0	0	0
rs10490113	17903305	Breast cancer	disease of cellular proliferation	0	0	0	0	0	0	1
rs10490775	20825314	Fuchs's corneal dystrophy	disease of anatomical entity	0	0	0	1	0	0	0
rs10490823	19079262	Bone mineral density (hip)	non disease	0	0	0	0	0	1	0
rs10490919	21130836	Information processing speed	non disease	0	0	0	1	0	0	0
rs10490924	20385826	Age-related macular degeneration	disease of anatomical entity	1	0	0	0	0	0	0
rs10490924	20861866	Age-related macular degeneration	disease of anatomical entity	1	0	0	0	0	0	0
rs10490924	21665990	Age-related macular degeneration	disease of anatomical entity	1	0	0	0	0	0	0
rs10490924	22694956	Age-related macular degeneration	disease of anatomical entity	1	0	0	0	0	0	0
rs10490924	22705344	Age-related macular degeneration (CNV vs. GA); Age-related macular degeneration (CNV); Age-related macular degeneration (GA)	disease of anatomical entity	1	0	0	0	0	0	0
rs10490924	23455636	Age-related macular degeneration	disease of anatomical entity	1	0	0	0	0	0	0
rs10490924	23577725	Age-related macular degeneration	disease of anatomical entity	1	0	0	0	0	0	0
rs1049110	23382691	IgG glycosylation	non disease	1	0	0	0	0	0	0
rs10491334	17903302	Blood pressure	non disease	0	0	0	1	0	0	0
rs10491334	21612516	Longevity	non disease	0	0	0	1	0	0	0
rs10492096	17903296	Hip geometry	non disease	0	0	1	0	0	0	0
rs10492294	20694011	Immunoglobulin A	non disease	0	0	0	0	0	0	1
rs10492321	23563607	Height	non disease	0	0	0	0	0	0	1
rs10492418	23509613	Presence of antiphospholipid antibodies	non disease	0	0	0	1	0	0	0
rs10492604	17903308	Sleep duration	non disease	0	0	0	0	0	0	1
rs10492664	18951430	Attention deficit hyperactivity disorder and conduct disorder	disease of mental health	0	0	0	0	0	0	1
rs10492681	17903293	Select biomarker traits	non disease	0	0	0	0	1	0	0
rs1049296	21665994	Alcohol consumption (transferrin glycosylation)	non disease	1	0	0	0	0	0	0
rs10492972	18997785	Multiple sclerosis	disease of anatomical entity	0	0	0	1	0	0	0
rs10493340	17903302	Blood pressure	non disease	0	0	0	0	0	0	1
rs10493389	17903301	Echocardiographic traits	non disease	0	0	0	1	0	0	0
rs10493485	17903294	Hemostatic factors and hematological phenotypes	non disease	0	0	0	1	0	0	0
rs10493631	23251661	Obesity-related traits	disease of metabolism	0	0	0	0	0	0	1
rs10494067	21079607	Anorexia nervosa	disease of mental health	0	0	0	1	0	0	0
rs10494112	21623375	Paget's disease	disease of anatomical entity	0	0	0	0	0	0	1
rs10494366	16648850	QT interval	non disease	0	0	0	1	0	0	0
rs10494366	20062063	Electrocardiographic traits	non disease	0	0	0	1	0	0	0
rs10495024	22675492	Testosterone levels	non disease	0	0	0	0	0	0	1
rs10495471	22542470	Immune response to smallpox vaccine (IL-6)	non disease	0	0	0	1	0	0	0
rs10495537	22589738	Visceral adipose tissue adjusted for BMI	non disease	0	0	0	0	0	0	1
rs10495809	19421330	Hypertension (young onset)	disease of anatomical entity	0	0	0	0	0	1	0
rs10495903	21102463	Crohn's disease	disease of anatomical entity	0	0	0	1	0	0	0
rs10495903	23128233	Inflammatory bowel disease	disease of anatomical entity	0	0	0	1	0	0	0
rs10495928	19862010	Hemoglobin	non disease	0	0	0	1	0	0	0
rs10495928	20139978	Hematological and biochemical traits; Red blood cell count	non disease	0	0	0	1	0	0	0
rs10496166	20031603	RR interval (heart rate)	non disease	0	0	0	0	1	0	0
rs10496262	17903295	Aging traits	non disease	0	0	0	0	0	1	0
rs10496265	17903295	Aging traits	non disease	0	0	0	0	0	0	1
rs10496288	21626137	Hypertension	disease of anatomical entity	0	0	0	0	0	0	1
rs10496289	21626137	Hypertension	disease of anatomical entity	0	0	0	0	0	0	1
rs10496584	22903471	Lentiform nucleus volume	non disease	0	0	0	0	0	1	0
rs10496702	20889312	Bipolar disorder and schizophrenia	disease of mental health	0	0	0	1	0	0	0
rs10496964	22949513	Epilepsy (generalized)	disease of anatomical entity	0	0	0	0	0	0	1
rs10497721	17903298	Diabetes (incident)	disease of metabolism	0	0	0	1	0	0	0
rs10498091	17903301	Echocardiographic traits	non disease	0	0	0	0	0	0	1
rs10498345	18075462	Coronary spasm	disease of anatomical entity	0	0	0	0	0	0	1
rs10498514	19734545	Cognitive performance	non disease	0	0	0	1	0	0	0
rs10498635	21623375	Paget's disease	disease of anatomical entity	0	0	0	1	0	0	0
rs10498712	19197348	Quantitative traits	non disease	0	0	0	0	0	0	1
rs10498792	17903305	Prostate cancer	disease of cellular proliferation	0	0	0	1	0	0	0
rs10499138	20068591	Hearing impairment	disease of anatomical entity	0	0	0	1	0	0	0
rs10499194	17982456	Rheumatoid arthritis	disease of anatomical entity	0	0	0	0	1	0	0
rs10499504	20195266	Response to antipsychotic treatment	non disease	0	0	0	0	1	0	0
rs10499559	17903292	Thyroid stimulating hormone	non disease	0	0	0	0	0	0	1
rs10499859	19454037	Left ventricular mass	non disease	0	0	0	1	0	0	0
rs10500264	19915574	Inflammatory bowel disease (early onset)	disease of anatomical entity	0	0	0	0	0	0	1
rs10500355	23474815	Refractive error	disease of anatomical entity	0	0	0	1	0	0	0
rs10500569	22916037	Metabolite levels	non disease	0	0	0	1	0	0	0
rs10500715	23180869	Pancreatic cancer	disease of cellular proliferation	0	0	0	1	0	0	0
rs10500856	23251661	Obesity-related traits	disease of metabolism	0	0	0	1	0	0	0
rs10500991	19084217	Iron status biomarkers	non disease	0	0	0	1	0	0	0
rs10501293	19734545	Cognitive performance	non disease	0	0	0	0	0	0	1
rs10501320	21873549	Proinsulin levels	non disease	0	0	0	1	0	0	0
rs10501570	17052657	Parkinson's disease	disease of anatomical entity	0	0	0	1	0	0	0
rs10501858	23518928	Estradiol plasma levels (breast cancer)	non disease	0	0	0	0	0	0	1
rs10501920	17903304	Atrial fibrillation	disease of anatomical entity	0	0	0	1	0	0	0
rs10502386	23251661	Obesity-related traits	disease of metabolism	0	0	0	0	0	0	1
rs10502675	22952603	Response to amphetamines	non disease	0	0	0	0	0	0	1
rs10502861	22693459	Male-pattern baldness	non disease	0	0	0	1	0	0	0
rs10502868	19260141	Biochemical measures	non disease	0	0	0	1	0	0	0
rs10503019	19890347	Vitiligo	disease of anatomical entity	0	0	0	1	0	0	0
rs10503253	21926974	Schizophrenia	disease of mental health	0	0	0	1	0	0	0
rs10503253	23453885	Autism spectrum disorder, attention deficit-hyperactivity disorder, bipolar disorder, major depressive disorder, and schizophrenia (combined)	disease of mental health	0	0	0	1	0	0	0
rs10503256	22688191	Schizophrenia	disease of mental health	0	0	0	1	0	0	0
rs10503669	18193043	HDL cholesterol; Triglycerides	non disease	0	0	0	0	0	1	0
rs10503669	21909109	HDL cholesterol; Triglycerides	non disease	0	0	0	0	0	1	0
rs10503672	22959728	Amyotrophic lateral sclerosis (age of onset)	disease of anatomical entity	0	0	0	0	0	0	1
rs10503733	22923026	Prostate cancer	disease of cellular proliferation	0	0	0	0	0	0	1
rs10503887	17903296	Hip geometry	non disease	0	0	0	1	0	0	0
rs10503951	22542470	Immune response to smallpox vaccine (IL-6)	non disease	0	0	0	0	0	1	0
rs10504390	23382691	IgG glycosylation	non disease	0	0	0	0	0	0	1
rs10504543	17903301	Echocardiographic traits	non disease	0	0	0	1	0	0	0
rs10504906	21897333	Fat distribution (HIV)	non disease	0	0	0	0	0	0	1
rs10505477	17618283	Colorectal cancer	disease of cellular proliferation	0	0	0	1	0	0	0
rs10505483	22923026	Prostate cancer	disease of cellular proliferation	0	0	0	0	0	1	0
rs10505725	23251661	Obesity-related traits	disease of metabolism	0	0	0	1	0	0	0
rs1050631	23644492	Esophageal squamous cell cancer (length of survival)	disease of cellular proliferation	1	0	0	0	0	0	0
rs10506328	19820697	Mean platelet volume	non disease	0	0	0	1	0	0	0
rs10506410	21348951	Cardiac hypertrophy	disease of anatomical entity	0	0	0	0	0	0	1
rs10506458	17903294	Hemostatic factors and hematological phenotypes	non disease	0	0	0	0	0	0	1
rs10506525	20195514	Primary tooth development (number of teeth); Primary tooth development (time to first tooth eruption)	non disease	0	0	0	1	0	0	0
rs10506701	17903296	Bone mineral density	non disease	0	0	0	1	0	0	0
rs10506821	17903296	Hip geometry	non disease	0	0	0	0	1	0	0
rs10507130	17903303	Coronary artery calcification	disease of anatomical entity	0	0	0	1	0	0	0
rs10507380	17903306	Electrocardiographic traits	non disease	0	0	0	0	0	0	1
rs10507577	17903293	Select biomarker traits	non disease	0	0	0	0	0	0	1
rs1050828	23446634	Red blood cell traits	non disease	1	0	0	0	0	0	0
rs1050828	23696099	Red blood cell traits	non disease	1	0	0	0	0	0	0
rs10508343	19176441	Response to treatment for acute lymphoblastic leukemia	non disease	0	0	0	0	0	0	1
rs10508372	21804548	Asthma	disease of anatomical entity	0	0	0	0	0	1	0
rs10508459	23382691	IgG glycosylation	non disease	0	0	0	1	0	0	0
rs10508503	19151714	Obesity	disease of metabolism	0	0	0	0	0	1	0
rs10508517	19197348	Quantitative traits	non disease	0	0	0	1	0	0	0
rs10508558	20889312	Bipolar disorder and schizophrenia	disease of mental health	0	0	0	0	0	0	1
rs10508727	22542470	Immune response to smallpox vaccine (IL-6)	non disease	0	0	0	1	0	0	0
rs10508881	23472165	Endometriosis	disease of anatomical entity	0	0	0	0	0	0	1
rs10508921	23400010	Thiazide-induced adverse metabolic effects in hypertensive patients	non disease	0	0	0	0	0	0	1
rs10509091	23456168	Height	non disease	0	0	0	0	0	0	1
rs10509328	23502783	Multiple myeloma (IgH translocation)	disease of cellular proliferation	0	0	0	0	0	0	1
rs10509373	22180457	Response to tamoxifen in breast cancer	non disease	0	0	0	1	0	0	0
rs10509540	19430480	Type 1 diabetes	disease of metabolism	0	0	0	1	0	0	0
rs10509680	20833655	Warfarin maintenance dose	non disease	0	0	0	1	0	0	0
rs10510102	21263130	Breast cancer	disease of cellular proliferation	0	0	0	1	0	0	0
rs10510138	23251661	Obesity-related traits	disease of metabolism	0	0	0	1	0	0	0
rs10510181	21216876	Scoliosis	disease of anatomical entity	0	0	0	0	0	0	1
rs10510217	21116278	Total ventricular volume	non disease	0	0	0	0	0	0	1
rs10510452	23666240	Testicular germ cell tumor	disease of cellular proliferation	0	0	0	0	0	0	1
rs10510628	17903296	Bone mineral density	non disease	0	0	0	1	0	0	0
rs10510634	17903298	Fasting plasma glucose	non disease	0	0	0	0	0	0	1
rs10510829	22379998	Adverse response to lamotrigine and phenytoin	non disease	0	0	0	1	0	0	0
rs10510837	21182207	Asperger disorder	disease of mental health	0	0	0	1	0	0	0
rs10511052	23382691	IgG glycosylation	non disease	0	0	0	1	0	0	0
rs10511089	20171287	Brain structure	non disease	0	0	0	0	0	0	1
rs10511217	22566634	Economic and political preferences (environmentalism)	non disease	0	0	0	0	0	0	1
rs10511378	23251661	Obesity-related traits	disease of metabolism	0	0	0	0	0	1	0
rs10511400	22566634	Economic and political preferences (feminism/equality)	non disease	0	1	0	0	0	0	0
rs10512049	21116278	Total ventricular volume	non disease	0	0	0	1	0	0	0
rs10512248	18391952	Height	non disease	0	0	0	1	0	0	0
rs10512472	22139419	Platelet counts	non disease	1	0	0	0	0	0	0
rs10512597	20031577	Fibrinogen	non disease	0	0	0	1	0	0	0
rs10512627	22139419	Mean platelet volume	non disease	0	0	0	1	0	0	0
rs10512697	22542470	Immune response to smallpox vaccine (IL-6)	non disease	0	0	0	0	0	0	1
rs10513025	19812673	Autism	disease of mental health	0	0	0	0	1	0	0
rs10513137	19396169	Height	non disease	0	0	0	1	0	0	0
rs10513137	19893584	Height	non disease	0	0	0	1	0	0	0
rs10513432	22610502	Immune reponse to smallpox (secreted IL-2)	non disease	0	0	0	0	0	0	1
rs10513686	22001757	Liver enzyme levels (gamma-glutamyl transferase)	non disease	0	0	0	1	0	0	0
rs10513789	21738487	Parkinson's disease	disease of anatomical entity	0	0	0	1	0	0	0
rs10513821	23284291	Pulmonary function (interaction)	non disease	0	0	0	0	0	1	0
rs1051424	23251661	Obesity-related traits	disease of metabolism	0	1	0	0	0	0	0
rs10514310	23251661	Obesity-related traits	disease of metabolism	0	0	0	0	0	0	1
rs10514317	22675492	Sex hormone-binding globulin levels	non disease	0	0	0	0	0	0	1
rs10514345	17903296	Hip geometry	non disease	0	0	0	1	0	0	0
rs10514585	20800221	Depression (quantitative trait)	disease of mental health	0	0	0	1	0	0	0
rs10514604	18839057	Attention deficit hyperactivity disorder	disease of mental health	0	0	0	1	0	0	0
rs10514688	17903302	Tonometry	non disease	0	0	0	0	0	0	1
rs10514718	20125088	Major depressive disorder	disease of mental health	0	0	0	0	0	0	1
rs10514995	20031603	RR interval (heart rate)	non disease	0	0	0	0	1	0	0
rs10515148	17903296	Hip geometry	non disease	0	0	0	0	0	0	1
rs10515260	23518928	Estradiol plasma levels (breast cancer)	non disease	0	0	0	0	0	1	0
rs10515552	22367966	Vitamin B12 levels	non disease	0	0	0	0	0	1	0
rs10515808	23643386	Weight loss (gastric bypass surgery)	non disease	1	0	0	0	0	0	0
rs10516430	19260141	Biochemical measures	non disease	0	0	0	1	0	0	0
rs10516487	18204447	Systemic lupus erythematosus	disease of anatomical entity	1	0	0	0	0	0	0
rs10516526	20010834	Pulmonary function	non disease	0	0	0	1	0	0	0
rs10516541	17903307	Mean forced vital capacity from 2 exams	non disease	0	0	0	1	0	0	0
rs10516635	22589738	Visceral adipose tissue adjusted for BMI	non disease	0	0	0	0	0	0	1
rs10516809	22424883	Pulmonary function decline	non disease	1	0	0	0	0	0	0
rs10517025	22610502	Immune reponse to smallpox (secreted IFN-alpha)	non disease	0	0	0	1	0	0	0
rs10517086	19430480	Type 1 diabetes	disease of metabolism	0	0	0	0	1	0	0
rs10517133	21700879	Adiponectin levels	non disease	0	0	0	0	0	0	1
rs10517270	22005931	Alzheimer's disease (age of onset)	disease of mental health	0	0	0	0	0	0	1
rs10517287	22041458	Response to antidepressant treatment	non disease	0	0	0	0	0	0	1
rs1051730	18385739	Nicotine dependence	disease of mental health	1	0	0	0	0	0	0
rs1051730	18978790	Lung cancer	disease of cellular proliferation	1	0	0	0	0	0	0
rs1051730	19836008	Lung adenocarcinoma	disease of cellular proliferation	1	0	0	0	0	0	0
rs1051730	20418888	Smoking behavior	disease of mental health	1	0	0	0	0	0	0
rs1051730	20418889	Smoking behavior	disease of mental health	1	0	0	0	0	0	0
rs1051730	20418890	Smoking behavior	disease of mental health	1	0	0	0	0	0	0
rs10517437	20125193	Cognitive performance	non disease	0	0	0	0	0	0	1
rs10517480	19043545	Metabolite levels	non disease	0	0	0	0	0	0	1
rs10518025	19010793	Multiple sclerosis (severity)	disease of anatomical entity	0	0	0	0	0	0	1
rs10518224	19197348	Quantitative traits	non disease	0	0	0	0	0	0	1
rs10518693	21886157	Metabolic traits	non disease	0	0	0	1	0	0	0
rs10518733	20139978	Hematological and biochemical traits	non disease	0	0	0	1	0	0	0
rs10518765	17903293	Select biomarker traits	non disease	0	0	0	1	0	0	0
rs10519131	22451204	Parkinson's disease	disease of anatomical entity	0	0	0	0	0	0	1
rs1051920	22493691	Hypothyroidism	disease of anatomical entity	0	1	0	0	0	0	0
rs10519201	22911880	Eating disorders	disease of mental health	0	0	0	1	0	0	0
rs10519210	20445134	Heart failure	disease of anatomical entity	0	0	0	0	0	0	1
rs10519227	23408906	Thyroid hormone levels	non disease	0	0	0	1	0	0	0
rs10519410	23719583	Adverse response to radiation therapy	non disease	0	0	0	0	0	1	0
rs10519937	23382691	IgG glycosylation	non disease	0	0	0	1	0	0	0
rs10519980	22493691	Hypothyroidism	disease of anatomical entity	0	0	0	0	0	0	1
rs10520045	20673876	Major depressive disorder	disease of mental health	0	0	0	0	0	0	1
rs10520789	22569225	Response to TNF-alpha inhibitors in rheumatoid arthritis	non disease	0	0	0	0	0	1	0
rs10521114	23527680	Attention deficit hyperactivity disorder (inattention symptoms)	disease of mental health	0	0	0	0	0	0	1
rs10521115	23527680	Attention deficit hyperactivity disorder (inattention symptoms)	disease of mental health	0	0	0	0	0	0	1
rs10521222	21300955	C-reactive protein	non disease	0	0	0	0	0	0	1
rs10521232	17903302	Tonometry	non disease	0	0	0	0	0	0	1
rs10521233	22560479	Asthma (childhood onset)	disease of anatomical entity	0	0	0	0	0	0	1
rs10521318	23128233	Inflammatory bowel disease	disease of anatomical entity	0	0	0	0	0	0	1
rs10521792	23006423	Response to taxane treatment (placlitaxel)	non disease	0	0	0	1	0	0	0
rs1052483	18391951	Height	non disease	0	0	0	0	0	0	1
rs1052501	22120009	Multiple myeloma	disease of cellular proliferation	1	0	0	0	0	0	0
rs1052693	23028341	Complement C3 and C4 levels	non disease	0	1	0	0	0	0	0
rs1053051	22504420	Bone mineral density	non disease	0	1	0	0	0	0	0
rs1053221	23251661	Obesity-related traits	disease of metabolism	0	1	0	0	0	0	0
rs1054052	23382691	IgG glycosylation	non disease	0	0	0	1	0	0	0
rs1054627	21533022	Bone mineral density	non disease	1	0	0	0	0	0	0
rs1055129	21681796	White matter hyperintensity burden	non disease	0	0	0	1	0	0	0
rs1055144	20935629	Waist-hip ratio	non disease	0	0	0	0	1	0	0
rs1056053	22589738	Visceral adipose tissue/subcutaneous adipose tissue ratio	non disease	0	1	0	0	0	0	0
rs1056513	23251661	Obesity-related traits	disease of metabolism	1	0	0	0	0	0	0
rs1057510	23049088	Myopia (pathological)	disease of anatomical entity	0	0	0	1	0	0	0
rs1057910	19300499	Warfarin maintenance dose	non disease	1	0	0	0	0	0	0
rs1058065	23382691	IgG glycosylation	non disease	1	0	0	0	0	0	0
rs1059440	21784300	Attention deficit hyperactivity disorder	disease of mental health	1	0	0	0	0	0	0
rs1059513	22075330	IgE levels	non disease	0	1	0	0	0	0	0
rs1059611	19936222	Lipid metabolism phenotypes	non disease	0	1	0	0	0	0	0
rs1061147	23326517	Age-related macular degeneration	disease of anatomical entity	1	0	0	0	0	0	0
rs1061170	20385826	Age-related macular degeneration	disease of anatomical entity	1	0	0	0	0	0	0
rs1061170	21665990	Age-related macular degeneration	disease of anatomical entity	1	0	0	0	0	0	0
rs1061170	22705344	Age-related macular degeneration (CNV); Age-related macular degeneration (GA)	disease of anatomical entity	1	0	0	0	0	0	0
rs1061235	21428769	Adverse response to carbamapezine	non disease	0	1	0	0	0	0	0
rs1061808	22359512	Phospholipid levels (plasma)	non disease	0	1	0	0	0	0	0
rs1061955	23251661	Obesity-related traits	disease of metabolism	0	1	0	0	0	0	0
rs1062158	21833088	Multiple sclerosis	disease of anatomical entity	0	0	0	1	0	0	0
rs1063192	20548946	Vertical cup-disc ratio	non disease	0	1	0	0	0	0	0
rs1063192	22419738	Glaucoma (primary open-angle)	disease of anatomical entity	0	1	0	0	0	0	0
rs1063635	21653640	Rheumatoid arthritis	disease of anatomical entity	1	0	0	0	0	0	0
rs1063856	23267103	Coagulation factor levels	non disease	1	0	0	0	0	0	0
rs1063857	23267103	Coagulation factor levels	non disease	1	0	0	0	0	0	0
rs1064395	21353194	Bipolar disorder	disease of mental health	0	1	0	0	0	0	0
rs1065656	21216879	Insulin-like growth factors	non disease	0	1	0	0	0	0	0
rs10665	23381943	End-stage coagulation	non disease	0	1	0	0	0	0	0
rs1073203	21441570	Diabetic retinopathy	disease of anatomical entity	0	0	0	0	0	1	0
rs10734105	22412388	Crohn's disease	disease of anatomical entity	0	0	0	0	0	0	1
rs10737562	21408207	Systemic lupus erythematosus	disease of anatomical entity	0	0	0	0	0	0	1
rs10737680	20385819	Age-related macular degeneration	disease of anatomical entity	0	0	0	1	0	0	0
rs10737680	23455636	Age-related macular degeneration	disease of anatomical entity	0	0	0	1	0	0	0
rs10738760	21757650	Vascular endothelial growth factor levels	non disease	0	0	0	0	0	1	0
rs10740455	19901119	Methotrexate phramacokinetics (acute lymphoblastic leukemia)	non disease	0	0	0	1	0	0	0
rs10740609	20966902	Weight	non disease	0	0	0	1	0	0	0
rs10740993	23704328	Primary tooth development (number of teeth); Primary tooth development (time to first tooth eruption)	non disease	0	0	0	1	0	0	0
rs10741243	21490949	Type 2 diabetes	disease of metabolism	0	0	0	1	0	0	0
rs10741657	20541252	Vitamin D insufficiency	disease of metabolism	0	0	0	0	0	1	0
rs10741780	22174851	HIV-1 susceptibility	non disease	0	0	0	1	0	0	0
rs10743430	21116278	Entorhinal cortical thickness	non disease	0	0	0	0	0	0	1
rs10743889	23251661	Obesity-related traits	disease of metabolism	0	0	0	1	0	0	0
rs10744304	20800221	Depression (quantitative trait)	disease of mental health	0	0	0	0	0	0	1
rs10744391	22044751	Renal sinus fat	non disease	0	0	0	0	0	0	1
rs10744816	23251661	Obesity-related traits	disease of metabolism	0	0	0	0	0	0	1
rs10745527	21810271	vWF and FVIII levels	non disease	0	0	0	0	0	0	1
rs10745954	21300955	C-reactive protein	non disease	0	0	0	0	0	0	1
rs10746514	20339536	Response to statin therapy	non disease	0	0	0	0	0	0	1
rs1074683	23563607	Height	non disease	0	0	0	1	0	0	0
rs10746997	23149075	Response to fenofibrate (adiponectin levels)	non disease	0	0	0	1	0	0	0
rs10747502	23049088	Myopia (pathological)	disease of anatomical entity	0	0	0	1	0	0	0
rs10747502	23251661	Obesity-related traits	disease of metabolism	0	0	0	1	0	0	0
rs10748128	20881960	Height	non disease	0	0	0	0	0	0	1
rs10748128	23563607	Height	non disease	0	0	0	0	0	0	1
rs10748180	22566634	Economic and political preferences (time)	non disease	0	1	0	0	0	0	0
rs10751226	23284291	Pulmonary function (interaction)	non disease	0	0	0	0	0	0	1
rs10751776	23382691	IgG glycosylation	non disease	0	0	0	0	0	0	1
rs10754644	22566634	Economic and political preferences (feminism/equality)	non disease	0	0	0	0	0	1	0
rs10755578	19198611	Coronary heart disease	disease of anatomical entity	0	0	0	1	0	0	0
rs10757269	22199011	Ankle-brachial index	non disease	0	0	0	1	0	0	0
rs10757272	22286173	Intracranial aneurysm	disease of anatomical entity	0	0	0	1	0	0	0
rs10757274	22751097	Coronary heart disease	disease of anatomical entity	0	0	0	1	0	0	0
rs10757278	17478679	Myocardial infarction	disease of anatomical entity	0	0	0	0	0	0	1
rs10758161	22658931	Immune response to anthrax vaccine	non disease	0	0	0	0	1	0	0
rs10758189	23382691	IgG glycosylation	non disease	0	0	0	1	0	0	0
rs10758593	18840781	Type 1 diabetes	disease of metabolism	0	0	0	1	0	0	0
rs10758658	19862010	Mean corpuscular hemoglobin; Mean corpuscular volume	non disease	0	0	0	1	0	0	0
rs10758669	18587394	Crohn's disease	disease of anatomical entity	0	0	0	0	0	0	1
rs10758669	20228799	Ulcerative colitis	disease of anatomical entity	0	0	0	0	0	0	1
rs10758669	21102463	Crohn's disease	disease of anatomical entity	0	0	0	0	0	0	1
rs10758669	21297633	Ulcerative colitis	disease of anatomical entity	0	0	0	0	0	0	1
rs10758669	23128233	Inflammatory bowel disease	disease of anatomical entity	0	0	0	0	0	0	1
rs10758892	23049088	Myopia (pathological)	disease of anatomical entity	0	0	0	0	0	0	1
rs10759102	22837378	Airflow obstruction	disease of anatomical entity	0	0	0	1	0	0	0
rs10759243	23535729	Breast cancer	disease of cellular proliferation	0	0	0	0	0	0	1
rs10760187	22699663	Periodontal microbiota	non disease	0	0	0	0	0	0	1
rs10760706	20596022	Alopecia areata	disease of anatomical entity	0	0	0	1	0	0	0
rs10761482	20185149	Schizophrenia	disease of mental health	0	0	0	1	0	0	0
rs1076160	19169254	Psoriasis	disease of anatomical entity	0	0	0	1	0	0	0
rs10761659	17554300	Crohn's disease	disease of anatomical entity	0	0	0	0	0	1	0
rs10761659	21102463	Crohn's disease	disease of anatomical entity	0	0	0	0	0	1	0
rs10761659	22936669	Crohn's disease	disease of anatomical entity	0	0	0	0	0	1	0
rs10761659	23128233	Inflammatory bowel disease	disease of anatomical entity	0	0	0	0	0	1	0
rs10761731	20686565	Triglycerides	non disease	0	0	0	1	0	0	0
rs10761731	22139419	Platelet counts	non disease	0	0	0	1	0	0	0
rs10761779	18940312	Liver enzyme levels	non disease	0	0	0	0	0	1	0
rs10762058	19187332	Asthma (toluene diisocyanate-induced)	non disease	0	0	0	1	0	0	0
rs10763642	23251661	Obesity-related traits	disease of metabolism	0	0	0	1	0	0	0
rs10764775	23382691	IgG glycosylation	non disease	0	0	0	0	0	0	1
rs1076540	22001757	Liver enzyme levels (gamma-glutamyl transferase)	non disease	0	0	0	1	0	0	0
rs10765792	21658281	Sudden cardiac arrest	disease of anatomical entity	0	0	0	1	0	0	0
rs10767664	20935630	Body mass index	non disease	0	0	0	1	0	0	0
rs10767873	22797727	Renal function-related traits (BUN)	non disease	0	0	0	0	1	0	0
rs10767942	18821565	Attention deficit hyperactivity disorder	disease of mental health	0	0	0	0	1	0	0
rs10767971	19772629	Parkinson's disease (age of onset)	disease of anatomical entity	0	0	0	0	0	0	1
rs10768122	22561518	Vitiligo	disease of anatomical entity	0	1	0	0	0	0	0
rs10769780	22359512	Phospholipid levels (plasma)	non disease	0	0	0	1	0	0	0
rs10769908	19079261	Body mass index	non disease	0	0	0	1	0	0	0
rs10770612	19584346	Aortic root size	non disease	0	0	0	1	0	0	0
rs10770705	20881960	Height	non disease	0	0	0	1	0	0	0
rs10771399	23535729	Breast cancer	disease of cellular proliferation	0	0	0	0	0	0	1
rs10771399	23535733	Breast cancer	disease of cellular proliferation	0	0	0	0	0	0	1
rs10771399	23544013	Breast Cancer in BRCA1 mutation carriers	disease of cellular proliferation	0	0	0	0	0	0	1
rs10771431	22747683	Breast size	non disease	0	0	0	0	0	1	0
rs10771515	23251661	Obesity-related traits	disease of metabolism	0	1	0	0	0	0	0
rs10772915	22589738	Visceral fat	non disease	0	0	0	1	0	0	0
rs10772939	22566634	Economic and political preferences	non disease	0	0	0	0	0	1	0
rs10773568	23456168	Height	non disease	0	0	0	1	0	0	0
rs10773920	23251661	Obesity-related traits	disease of metabolism	0	0	0	0	0	0	1
rs10774021	20383146	Chronic kidney disease	disease of anatomical entity	0	0	0	1	0	0	0
rs10774214	23263487	Colorectal cancer	disease of cellular proliferation	0	0	0	0	0	0	1
rs10774610	21372407	Drinking behavior	disease of mental health	0	0	0	1	0	0	0
rs10774625	21060863	Retinal vascular caliber	non disease	0	0	0	1	0	0	0
rs10776612	20585324	Conduct disorder (case status)	disease of mental health	0	0	0	1	0	0	0
rs10776614	23593239	Self-employment	non disease	0	0	0	1	0	0	0
rs1077667	21833088	Multiple sclerosis	disease of anatomical entity	0	0	0	1	0	0	0
rs10776733	23251661	Obesity-related traits	disease of metabolism	0	0	0	1	0	0	0
rs10776934	22095909	Response to hepatitis C treatment	non disease	0	0	0	0	0	0	1
rs10777288	23284291	Pulmonary function (interaction)	non disease	0	0	0	0	0	0	1
rs10777317	21658281	Sudden cardiac arrest	disease of anatomical entity	0	0	0	0	0	1	0
rs10777332	19260141	Biochemical measures	non disease	0	0	0	0	0	1	0
rs10777845	21658281	Sudden cardiac arrest	disease of anatomical entity	0	0	0	0	0	0	1
rs10778213	18439548	C-reactive protein	non disease	0	0	0	0	0	0	1
rs1077834	20139978	Hematological and biochemical traits	non disease	0	0	1	0	0	0	0
rs1077835	23505323	HDL cholesterol	non disease	0	0	1	0	0	0	0
rs10778699	23400010	Thiazide-induced adverse metabolic effects in hypertensive patients	non disease	0	0	1	0	0	0	0
rs1077989	22359512	Phospholipid levels (plasma)	non disease	0	0	0	1	0	0	0
rs10780944	23449627	Pubertal anthropometrics	non disease	0	0	0	1	0	0	0
rs10781380	19668339	Hippocampal atrophy	disease of anatomical entity	0	0	0	1	0	0	0
rs10781499	21297633	Ulcerative colitis	disease of anatomical entity	1	0	0	0	0	0	0
rs10781499	23128233	Inflammatory bowel disease	disease of anatomical entity	1	0	0	0	0	0	0
rs10781500	19915572	Ulcerative colitis	disease of anatomical entity	0	0	0	0	0	0	1
rs10781500	21743469	Ankylosing spondylitis	disease of anatomical entity	0	0	0	0	0	0	1
rs10782001	20953189	Psoriasis	disease of anatomical entity	0	0	0	1	0	0	0
rs10782529	23118302	Lipoprotein-associated phospholipase A2 activity change in response to statin therapy	non disease	0	0	0	0	0	0	1
rs10783050	19079260	Body mass index	non disease	0	0	0	0	0	0	1
rs1078373	19734545	Cognitive performance	non disease	0	0	0	1	0	0	0
rs10784496	20932310	AB1-42	non disease	0	0	0	1	0	0	0
rs10784502	22504417	Brain structure	non disease	0	0	0	1	0	0	0
rs10784762	23534349	QRS duration	non disease	0	0	0	0	0	0	1
rs10785581	21626137	Hypertension	disease of anatomical entity	0	0	0	0	0	0	1
rs10785877	23648065	Adverse response to chemotherapy (neutropenia/leucopenia) (paclitaxel + carboplatin)	non disease	0	0	0	0	0	0	1
rs10786284	18839057	Attention deficit hyperactivity disorder	disease of mental health	0	0	0	1	0	0	0
rs10786436	21980299	Type 1 diabetes	disease of metabolism	0	0	0	1	0	0	0
rs1078806	23354978	Breast cancer	disease of cellular proliferation	0	0	0	1	0	0	0
rs10788160	21160077	Prostate-specific antigen levels	non disease	0	0	0	0	1	0	0
rs10788473	23180869	Pancreatic cancer	disease of cellular proliferation	0	0	0	1	0	0	0
rs10788819	19896111	Hair morphology	non disease	0	0	0	0	0	0	1
rs10789230	17804789	Crohn's disease	disease of anatomical entity	0	0	0	0	0	0	1
rs10789336	23669352	Body mass index	non disease	0	0	0	0	0	1	0
rs10789491	22095909	Response to hepatitis C treatment	non disease	0	0	0	1	0	0	0
rs10790162	21386085	HDL Cholesterol - Triglycerides (HDLC-TG); Metabolic syndrome; Waist Circumference - Triglycerides (WC-TG)	disease of metabolism	0	0	0	1	0	0	0
rs10790162	21386085	HDL Cholesterol - Triglycerides (HDLC-TG); Metabolic syndrome; Waist Circumference - Triglycerides (WC-TG)	non disease	0	0	0	1	0	0	0
rs1079204	23470693	Smooth-surface caries	non disease	0	0	0	1	0	0	0
rs10792320	21829377	Phospholipid levels (plasma)	non disease	0	0	0	0	0	0	1
rs10792665	23251661	Obesity-related traits	disease of metabolism	0	0	0	1	0	0	0
rs10792830	22005930	Alzheimer's disease	disease of mental health	0	0	0	0	0	1	0
rs10794657	22479202	Adiponectin levels	non disease	0	0	0	0	0	0	1
rs10794720	20383146	Chronic kidney disease	disease of anatomical entity	0	0	0	1	0	0	0
rs10795130	22675492	Sex hormone-binding globulin levels	non disease	0	0	0	0	0	0	1
rs10795668	18372905	Colorectal cancer	disease of cellular proliferation	0	0	0	0	0	0	1
rs10795917	22219177	Prostate cancer (gene x gene interaction)	disease of cellular proliferation	0	0	0	1	0	0	0
rs1079596	17903293	Select biomarker traits	non disease	0	0	1	0	0	0	0
rs10796849	23382691	IgG glycosylation	non disease	0	0	0	0	0	0	1
rs10797432	23128233	Ulcerative colitis	disease of anatomical entity	0	0	0	0	1	0	0
rs10797919	18951430	Attention deficit hyperactivity disorder and conduct disorder	disease of mental health	0	0	0	1	0	0	0
rs10798269	18204446	Systemic lupus erythematosus	disease of anatomical entity	0	0	0	1	0	0	0
rs1079866	21102462	Menarche (age at onset)	non disease	0	0	0	0	0	0	1
rs10798959	23319000	Metabolite levels (HVA/MHPG ratio)	non disease	0	0	0	1	0	0	0
rs10799445	20881960	Height	non disease	0	0	0	0	0	0	1
rs10799701	21886157	Metabolic traits	non disease	0	0	0	0	0	0	1
rs10799824	23408906	Thyroid hormone levels	non disease	0	0	0	0	0	0	1
rs10800098	19754311	AIDS	disease by infectious agent	0	0	0	1	0	0	0
rs10800309	20228799	Ulcerative colitis	disease of anatomical entity	0	0	0	0	0	0	1
rs10801047	17554261	Crohn's disease	disease of anatomical entity	0	0	0	0	0	0	1
rs10801555	22694956	Age-related macular degeneration	disease of anatomical entity	0	0	0	1	0	0	0
rs10805321	21990027	Response to antipsychotic therapy (extrapyramidal side effects)	non disease	0	0	0	1	0	0	0
rs10806425	20190752	Celiac disease	disease of anatomical entity	0	0	0	1	0	0	0
rs10808265	22424883	Pulmonary function decline	non disease	0	0	0	1	0	0	0
rs10808739	22174851	HIV-1 susceptibility	non disease	0	0	0	1	0	0	0
rs10809457	23362303	Palmitic acid (16:0) plasma levels	non disease	0	0	0	0	0	0	1
rs10809650	21732829	Dupuytren's disease	disease of anatomical entity	0	0	0	0	0	1	0
rs10810790	22952603	Response to amphetamines	non disease	0	0	0	1	0	0	0
rs10810865	19734545	Cognitive performance	non disease	0	0	0	0	0	0	1
rs10811661	17463246	Type 2 diabetes	disease of metabolism	0	0	0	0	0	0	1
rs10811661	17463248	Type 2 diabetes	disease of metabolism	0	0	0	0	0	0	1
rs10811661	17463249	Type 2 diabetes	disease of metabolism	0	0	0	0	0	0	1
rs10811661	19056611	Type 2 diabetes	disease of metabolism	0	0	0	0	0	0	1
rs10811661	22581228	Fasting glucose-related traits (interaction with BMI)	non disease	0	0	0	0	0	0	1
rs10811771	19875103	Response to antipsychotic therapy (extrapyramidal side effects)	non disease	0	0	0	1	0	0	0
rs10812227	22780124	Gambling	disease of mental health	0	0	0	1	0	0	0
rs10812428	19483685	Drug-induced liver injury (flucloxacillin)	disease of anatomical entity	0	0	0	0	0	0	1
rs10812610	20445134	Heart failure	disease of anatomical entity	0	0	0	0	1	0	0
rs10813766	22139419	Mean platelet volume	non disease	0	0	0	1	0	0	0
rs10813951	23382691	IgG glycosylation	non disease	0	0	0	1	0	0	0
rs10813957	23382691	IgG glycosylation	non disease	0	0	0	1	0	0	0
rs10813960	23263486	Urate levels	non disease	0	0	0	0	0	0	1
rs10814916	22961080	Type 2 diabetes	disease of metabolism	0	0	0	1	0	0	0
rs10815094	23263863	Mean corpuscular hemoglobin	non disease	0	0	0	1	0	0	0
rs10815468	20889312	Bipolar disorder and schizophrenia	disease of mental health	0	0	0	1	0	0	0
rs10815798	18951430	Attention deficit hyperactivity disorder and conduct disorder	disease of mental health	0	0	0	0	0	0	1
rs10816533	19030899	Height	non disease	0	0	0	1	0	0	0
rs10817408	23382691	IgG glycosylation	non disease	0	0	0	0	0	0	1
rs10818854	21151128	Polycystic ovary syndrome	syndrome	0	0	0	1	0	0	0
rs10818854	23517042	Body mass index (non-asthmatics)	non disease	0	0	0	1	0	0	0
rs10819937	22001757	Liver enzyme levels (alkaline phosphatase)	non disease	0	0	0	0	0	0	1
rs10821415	22544366	Atrial fibrillation	disease of anatomical entity	0	0	0	1	0	0	0
rs10821905	23263486	Urate levels	non disease	0	0	1	0	0	0	0
rs10821936	19684603	Acute lymphoblastic leukemia (childhood)	disease of cellular proliferation	0	0	0	1	0	0	0
rs10821936	23512250	Acute lymphoblastic leukemia (childhood)	disease of cellular proliferation	0	0	0	1	0	0	0
rs10821944	22446963	Rheumatoid arthritis	disease of anatomical entity	0	0	0	1	0	0	0
rs10822013	21908515	Breast cancer	disease of cellular proliferation	0	0	0	1	0	0	0
rs10822136	23382691	IgG glycosylation	non disease	0	0	0	0	0	0	1
rs10822184	22936694	Androgen levels	non disease	0	0	0	1	0	0	0
rs10824026	22544366	Atrial fibrillation	disease of anatomical entity	0	0	0	0	0	0	1
rs1082714	19668339	Hippocampal atrophy	disease of anatomical entity	0	0	0	0	0	0	1
rs10829156	21658281	Sudden cardiac arrest	disease of anatomical entity	0	0	0	1	0	0	0
rs10829848	22791750	Insulin-related traits	non disease	0	0	0	0	0	0	1
rs10830228	23326517	Age-related macular degeneration	disease of anatomical entity	0	0	0	0	0	0	1
rs10830265	23251661	Obesity-related traits	disease of metabolism	0	0	0	1	0	0	0
rs10830956	21386085	Metabolic syndrome (bivariate traits)	disease of metabolism	0	0	0	0	0	0	1
rs10830962	21909109	Metabolite levels	non disease	0	0	0	0	0	0	1
rs10830962	22233651	Diabetes (gestational)	disease of metabolism	0	0	0	0	0	0	1
rs10830962	22399527	Metabolic syndrome	disease of metabolism	0	0	0	0	0	0	1
rs10830962	23575436	Glycemic traits	non disease	0	0	0	0	0	0	1
rs10830963	19060907	Fasting plasma glucose	non disease	0	0	0	1	0	0	0
rs10830963	20081858	Fasting glucose-related traits	non disease	0	0	0	1	0	0	0
rs10830963	22286219	Metabolite levels	non disease	0	0	0	1	0	0	0
rs10830963	22508271	Fasting plasma glucose	non disease	0	0	0	1	0	0	0
rs10830963	22581228	Fasting glucose-related traits (interaction with BMI)	non disease	0	0	0	1	0	0	0
rs10830963	23251661	Obesity-related traits	disease of metabolism	0	0	0	1	0	0	0
rs10830964	22754043	Insomnia (caffeine-induced)	non disease	0	0	0	0	0	0	1
rs10831284	18951430	Attention deficit hyperactivity disorder and conduct disorder	disease of mental health	0	0	0	0	0	0	1
rs10831496	19340012	Tanning	non disease	0	0	0	1	0	0	0
rs10833583	23251661	Obesity-related traits	disease of metabolism	0	0	0	0	0	0	1
rs10833905	21658281	Sudden cardiac arrest	disease of anatomical entity	0	0	0	0	0	1	0
rs10834449	22449649	Intelligence	non disease	0	0	0	1	0	0	0
rs10834691	23382691	IgG glycosylation	non disease	0	0	0	0	0	0	1
rs10835187	22504420	Bone mineral density	non disease	0	0	0	0	0	0	1
rs10838681	22399527	Metabolic syndrome	disease of metabolism	0	0	0	1	0	0	0
rs10838687	21873549	Proinsulin levels	non disease	0	0	1	0	0	0	0
rs10838708	23563607	Height	non disease	0	0	0	1	0	0	0
rs10838738	19079261	Body mass index	non disease	0	0	0	1	0	0	0
rs10838798	23563607	Height	non disease	0	0	0	1	0	0	0
rs10838801	20881960	Height	non disease	0	0	0	1	0	0	0
rs1084004	23251661	Obesity-related traits	disease of metabolism	1	0	0	0	0	0	0
rs10841287	23251661	Obesity-related traits	disease of metabolism	0	0	0	0	1	0	0
rs10841397	22952603	Response to amphetamines	non disease	0	0	0	0	0	0	1
rs10841496	19478329	Male infertility	disease of anatomical entity	0	0	1	0	0	0	0
rs10841753	19901119	Methotrexate phramacokinetics (acute lymphoblastic leukemia)	non disease	0	0	0	1	0	0	0
rs10842262	22197933	Non-obstructive azoospermia	genetic disease	0	0	0	1	0	0	0
rs10843164	23563607	Height	non disease	0	0	0	1	0	0	0
rs10843215	23251661	Obesity-related traits	disease of metabolism	0	0	0	0	0	0	1
rs10844154	19851299	Weight	non disease	0	0	0	1	0	0	0
rs10844154	20709820	Emphysema-related traits	non disease	0	0	0	1	0	0	0
rs10845606	23273568	Systemic lupus erythematosus	disease of anatomical entity	0	0	0	1	0	0	0
rs1084651	20686565	HDL cholesterol	non disease	0	0	0	0	0	0	1
rs10846744	20442857	Lipoprotein-associated phospholipase A2 activity and mass	non disease	0	0	0	1	0	0	0
rs10848704	19197348	Quantitative traits	non disease	0	0	0	0	0	1	0
rs10848911	19478329	Male infertility	disease of anatomical entity	0	0	0	1	0	0	0
rs10849023	23222517	Red blood cell traits	non disease	0	0	0	0	0	1	0
rs10849033	19684603	Acute lymphoblastic leukemia (childhood)	disease of cellular proliferation	0	0	0	0	0	0	1
rs10849441	23251661	Obesity-related traits	disease of metabolism	0	0	0	1	0	0	0
rs10849605	22899653	Lung cancer	disease of cellular proliferation	0	0	0	1	0	0	0
rs10849893	22581228	Fasting glucose-related traits (interaction with BMI)	non disease	0	0	0	1	0	0	0
rs10849915	21270382	Alcohol consumption	disease of mental health	0	0	0	1	0	0	0
rs10850408	22159054	Alzheimer's disease	disease of mental health	0	0	0	0	0	1	0
rs10850409	21076409	Ventricular conduction	non disease	0	0	0	0	0	1	0
rs1085093	20694148	Metabolic syndrome	disease of metabolism	0	0	0	0	0	0	1
rs10852344	22267201	Menopause (age at onset)	non disease	0	0	0	0	0	0	1
rs10852344	23307926	Menopause (age at onset)	non disease	0	0	0	0	0	0	1
rs10852453	23382691	IgG glycosylation	non disease	0	0	0	0	1	0	0
rs10852932	19584346	Aortic root size	non disease	0	0	0	1	0	0	0
rs10853029	23468962	Breast cancer	disease of cellular proliferation	0	0	0	1	0	0	0
rs10856240	19734545	Cognitive performance	non disease	0	0	0	0	0	1	0
rs10857636	22041458	Response to antidepressant treatment	non disease	0	0	0	1	0	0	0
rs10858396	21784300	Attention deficit hyperactivity disorder	disease of mental health	0	0	0	0	0	0	1
rs10858945	20395239	Optic disc size (cup)	non disease	0	0	0	0	1	0	0
rs10859563	20881960	Height	non disease	0	0	0	1	0	0	0
rs10859871	23104006	Endometriosis	disease of anatomical entity	0	0	0	0	0	0	1
rs10860392	23453885	Autism spectrum disorder, attention deficit-hyperactivity disorder, bipolar disorder, major depressive disorder, and schizophrenia (combined)	disease of mental health	0	0	0	1	0	0	0
rs10861032	21878436	Coronary restenosis	disease of anatomical entity	0	0	0	0	0	0	1
rs10861337	23382691	IgG glycosylation	non disease	0	0	0	1	0	0	0
rs10861342	23382691	IgG glycosylation	non disease	0	0	0	1	0	0	0
rs10861905	20932654	Erectile dysfunction and prostate cancer treatment	non disease	0	0	0	0	0	0	1
rs10863681	23319000	Metabolite levels (HVA-5-HIAA Factor score)	non disease	0	0	0	0	0	0	1
rs10863790	20436469	Cleft lip	medical disorder	0	0	0	0	0	0	1
rs10863936	20881960	Height	non disease	0	0	0	1	0	0	0
rs10865035	20453842	Rheumatoid arthritis	disease of anatomical entity	0	0	0	1	0	0	0
rs10865331	20062062	Ankylosing spondylitis	disease of anatomical entity	0	0	0	0	0	1	0
rs10865331	21743469	Ankylosing spondylitis	disease of anatomical entity	0	0	0	0	0	1	0
rs10865331	23128233	Crohn's disease	disease of anatomical entity	0	0	0	0	0	1	0
rs10865541	23251661	Obesity-related traits	disease of metabolism	1	0	0	0	0	0	0
rs10865974	23092984	Bipolar disorder (mood-incongruent)	disease of mental health	0	0	0	1	0	0	0
rs10866713	22190364	Multiple sclerosis	disease of anatomical entity	0	0	0	0	0	1	0
rs10867752	19668339	Hippocampal atrophy	disease of anatomical entity	0	0	0	0	0	0	1
rs10867921	23251661	Obesity-related traits	disease of metabolism	0	0	0	1	0	0	0
rs10871290	18463975	Breast cancer	disease of cellular proliferation	0	0	0	0	0	0	1
rs10871454	18535201	Warfarin maintenance dose	non disease	0	0	0	1	0	0	0
rs10871777	20421936	Obesity (extreme)	disease of metabolism	0	0	0	0	0	1	0
rs10871777	23563607	Obesity	disease of metabolism	0	0	0	0	0	1	0
rs10873876	19684603	Acute lymphoblastic leukemia (childhood)	disease of cellular proliferation	0	0	0	1	0	0	0
rs10873998	23453885	Autism spectrum disorder, attention deficit-hyperactivity disorder, bipolar disorder, major depressive disorder, and schizophrenia (combined)	disease of mental health	0	0	0	0	0	0	1
rs10874322	23006423	Response to taxane treatment (docetaxel)	non disease	0	0	0	0	0	0	1
rs10874639	18464913	Protein quantitative trait loci	non disease	0	0	0	0	0	0	1
rs10874746	20881960	Height	non disease	0	0	0	1	0	0	0
rs10875595	22424883	Pulmonary function decline	non disease	0	0	1	0	0	0	0
rs10875943	21743467	Prostate cancer	disease of cellular proliferation	0	0	0	0	1	0	0
rs10875976	23563607	Obesity	disease of metabolism	0	0	0	1	0	0	0
rs10876432	19079262	Bone mineral density (spine)	non disease	0	0	0	0	0	0	1
rs10876550	22139419	Mean platelet volume	non disease	0	0	0	0	0	0	1
rs10876864	22951725	Vitiligo	disease of anatomical entity	0	0	0	0	0	0	1
rs10876993	21383967	Celiac disease and Rheumatoid arthritis	disease of anatomical entity	0	0	0	0	0	0	1
rs10877839	23382691	IgG glycosylation	non disease	0	0	0	0	0	0	1
rs10877840	22451204	Parkinson's disease	disease of anatomical entity	0	0	0	1	0	0	0
rs10877945	23251661	Obesity-related traits	disease of metabolism	0	0	0	0	0	0	1
rs10879357	23300701	Colorectal cancer	disease of cellular proliferation	0	0	0	1	0	0	0
rs10879517	20125193	Cognitive performance	non disease	0	0	0	0	0	0	1
rs10881542	22922875	Glaucoma (primary open-angle)	disease of anatomical entity	0	0	0	0	0	0	1
rs10882165	23396134	Refractive error	disease of anatomical entity	0	0	0	0	0	0	1
rs10882272	21878437	Retinol levels	non disease	0	1	0	0	0	0	0
rs10883365	17554261	Crohn's disease	disease of anatomical entity	0	1	0	0	0	0	0
rs10883365	17554300	Crohn's disease	disease of anatomical entity	0	1	0	0	0	0	0
rs10883437	22001757	Liver enzyme levels (alanine transaminase)	non disease	0	0	0	0	0	0	1
rs10883969	23551011	Preeclampsia	disease of anatomical entity	0	0	0	1	0	0	0
rs10885122	20081858	Fasting glucose-related traits	non disease	0	0	0	0	0	0	1
rs10885122	22581228	Fasting glucose-related traits (interaction with BMI)	non disease	0	0	0	0	0	0	1
rs10885531	22479202	Adiponectin levels	non disease	0	0	0	0	0	1	0
rs10885582	22219177	Prostate cancer (gene x gene interaction)	disease of cellular proliferation	0	0	0	1	0	0	0
rs10885997	22359512	Phospholipid levels (plasma)	non disease	1	0	0	0	0	0	0
rs10886471	22961080	Type 2 diabetes	disease of metabolism	0	0	0	1	0	0	0
rs10887741	19727025	Exercise (leisure time)	non disease	0	0	0	1	0	0	0
rs10888501	19721433	Response to antipsychotic treatment	non disease	0	0	1	0	0	0	0
rs10888935	22228203	Inflammatory biomarkers	non disease	0	0	0	1	0	0	0
rs10889332	22916037	Metabolite levels	non disease	0	0	0	1	0	0	0
rs10889353	19060906	Triglycerides	non disease	0	0	0	1	0	0	0
rs10889353	19060911	Cholesterol, total; LDL cholesterol	non disease	0	0	0	1	0	0	0
rs10889353	19936222	Lipid metabolism phenotypes	non disease	0	0	0	1	0	0	0
rs10889353	20139978	Triglycerides	non disease	0	0	0	1	0	0	0
rs10889676	17804789	Crohn's disease	disease of anatomical entity	0	0	0	1	0	0	0
rs10889677	17804789	Crohn's disease	disease of anatomical entity	0	1	0	0	0	0	0
rs10889677	19122664	Ulcerative colitis	disease of anatomical entity	0	1	0	0	0	0	0
rs10890920	23459443	QT interval (interaction)	non disease	0	0	0	0	0	0	1
rs10892151	19074352	Triglycerides	non disease	0	0	0	1	0	0	0
rs10892279	21383967	Celiac disease and Rheumatoid arthritis	disease of anatomical entity	0	0	0	0	0	0	1
rs10893366	21956439	Alcohol dependence	disease of mental health	0	0	0	1	0	0	0
rs10894147	23251661	Obesity-related traits	disease of metabolism	0	0	0	1	0	0	0
rs10894239	23251661	Obesity-related traits	disease of metabolism	0	0	0	0	0	0	1
rs10894294	21926974	Schizophrenia	disease of mental health	0	0	0	0	0	0	1
rs10894294	22688191	Schizophrenia	disease of mental health	0	0	0	0	0	0	1
rs10895547	21347282	Coronary heart disease	disease of anatomical entity	0	0	0	1	0	0	0
rs10895959	18821565	Inattentive symptoms	non disease	0	0	0	0	0	0	1
rs10896135	21926972	Bipolar disorder	disease of mental health	0	0	0	1	0	0	0
rs10896449	18264096	Prostate cancer	disease of cellular proliferation	0	0	0	0	0	0	1
rs10896794	23128233	Inflammatory bowel disease	disease of anatomical entity	0	0	0	1	0	0	0
rs10897449	22554406	Electroencephalographic traits in alcoholism	non disease	0	1	0	0	0	0	0
rs10898392	19570815	Height	non disease	0	0	0	1	0	0	0
rs10899489	21102462	Menarche (age at onset)	non disease	0	0	0	1	0	0	0
rs10900020	23212062	Schizophrenia	disease of mental health	0	0	0	0	0	1	0
rs10900585	22895189	Malaria	disease by infectious agent	0	0	0	1	0	0	0
rs10901212	23251661	Obesity-related traits	disease of metabolism	0	0	0	1	0	0	0
rs10901296	20639394	Bilirubin levels	non disease	0	0	0	0	0	0	1
rs10901513	22589738	Visceral fat	non disease	0	0	0	0	0	0	1
rs10902723	23251661	Obesity-related traits	disease of metabolism	0	0	0	1	0	0	0
rs10903027	23382691	IgG glycosylation	non disease	0	0	0	0	1	0	0
rs10903122	20190752	Celiac disease	disease of anatomical entity	0	0	0	0	0	0	1
rs10903129	19060911	Cholesterol, total	non disease	0	0	0	1	0	0	0
rs10903129	21700265	Erythrocyte sedimentation rate	non disease	0	0	0	1	0	0	0
rs10905099	22419666	Orofacial clefts	medical disorder	0	0	0	0	0	0	1
rs10905651	23259602	Dental caries	disease of anatomical entity	0	0	0	0	0	0	1
rs10905868	23251661	Obesity-related traits	disease of metabolism	0	0	0	0	0	1	0
rs10906115	20862305	Type 2 diabetes	disease of metabolism	0	0	0	0	0	0	1
rs10906142	23251661	Obesity-related traits	disease of metabolism	0	0	0	1	0	0	0
rs10906189	23459443	QT interval (interaction)	non disease	0	0	0	1	0	0	0
rs10906233	23568457	Eating disorders	disease of mental health	0	1	0	0	0	0	0
rs10906982	18391952	Height	non disease	0	0	0	1	0	0	0
rs10906982	20397748	Height	non disease	0	0	0	1	0	0	0
rs10908458	22001757	Liver enzyme levels (gamma-glutamyl transferase)	non disease	0	0	0	0	0	0	1
rs10908907	21529783	Alcoholism (heaviness of drinking)	disease of mental health	0	0	0	0	0	0	1
rs10910018	22589738	Visceral fat	non disease	0	1	0	0	0	0	0
rs10910200	21441570	Diabetic retinopathy	disease of anatomical entity	0	0	0	0	0	0	1
rs10911251	23266556	Colorectal cancer	disease of cellular proliferation	0	0	0	1	0	0	0
rs10911390	23273568	Systemic lupus erythematosus	disease of anatomical entity	1	0	0	0	0	0	0
rs10911902	18347602	Schizophrenia	disease of mental health	0	0	0	0	0	0	1
rs10913469	19079260	Body mass index; Weight	non disease	0	0	0	1	0	0	0
rs10914144	19820697	Mean platelet volume	non disease	0	0	0	1	0	0	0
rs10914144	22139419	Mean platelet volume; Platelet counts	non disease	0	0	0	1	0	0	0
rs10914967	22589738	Visceral adipose tissue adjusted for BMI	non disease	0	0	0	0	0	0	1
rs10915864	23251661	Obesity-related traits	disease of metabolism	0	0	0	1	0	0	0
rs10916025	22589738	Subcutaneous adipose tissue	non disease	0	0	0	1	0	0	0
rs10916248	23459443	QT interval (interaction)	non disease	0	0	0	0	0	0	1
rs10917151	23472165	Endometriosis	disease of anatomical entity	0	0	0	0	0	0	1
rs10917468	21565293	Thyroid volume	non disease	0	0	0	0	0	0	1
rs10917477	22494929	Thyroid function	non disease	0	0	0	0	0	0	1
rs10918196	22903471	Lentiform nucleus volume	non disease	0	0	0	1	0	0	0
rs10918270	19772629	Parkinson's disease (age of onset)	disease of anatomical entity	0	0	0	1	0	0	0
rs10919071	19305409	QT interval	non disease	0	0	0	1	0	0	0
rs1092015	20889312	Bipolar disorder and schizophrenia	disease of mental health	0	0	0	1	0	0	0
rs10922162	23381943	End-stage coagulation	non disease	1	0	0	0	0	0	0
rs10922438	23648065	Adverse response to chemotherapy (neutropenia/leucopenia) (cyclophosphamide)	non disease	0	0	0	0	0	1	0
rs10923931	18372903	Type 2 diabetes	disease of metabolism	0	0	0	1	0	0	0
rs10924245	23212062	Schizophrenia	disease of mental health	0	0	0	1	0	0	0
rs10927101	21441570	Diabetic retinopathy	disease of anatomical entity	0	0	0	1	0	0	0
rs10927875	21459883	Dilated cardiomyopathy	disease of anatomical entity	0	0	0	1	0	0	0
rs10928195	19197348	Quantitative traits	non disease	0	0	0	1	0	0	0
rs10928302	20041166	HIV-1 control	disease by infectious agent	0	0	0	0	0	1	0
rs10928927	21685187	Chronic obstructive pulmonary disease	disease of anatomical entity	0	0	0	0	0	0	1
rs1092913	21424380	Breast cancer	disease of cellular proliferation	0	0	0	0	0	1	0
rs10929808	20889312	Bipolar disorder and schizophrenia	disease of mental health	0	0	0	1	0	0	0
rs10931041	23192594	Waist-to-hip circumference ratio (interaction)	non disease	0	0	0	0	0	0	1
rs10931468	21399635	Primary biliary cirrhosis	disease of anatomical entity	0	0	0	1	0	0	0
rs10932688	23704328	Primary tooth development (number of teeth)	non disease	0	0	0	0	0	0	1
rs10932886	20100581	Brain imaging	non disease	0	0	0	0	0	0	1
rs10933436	21378990	Coronary heart disease	disease of anatomical entity	0	0	0	1	0	0	0
rs10934853	19767754	Prostate cancer	disease of cellular proliferation	0	0	0	1	0	0	0
rs10935120	18391952	Height	non disease	0	0	0	1	0	0	0
rs10935268	19578179	Acenocoumarol maintenance dosage	non disease	0	0	0	0	0	0	1
rs10936599	20190752	Celiac disease	disease of anatomical entity	1	0	0	0	0	0	0
rs10936599	20972440	Colorectal cancer	disease of cellular proliferation	1	0	0	0	0	0	0
rs10936599	21833088	Multiple sclerosis	disease of anatomical entity	1	0	0	0	0	0	0
rs10936599	23535734	Telomere length	non disease	1	0	0	0	0	0	0
rs10936632	21743467	Prostate cancer	disease of cellular proliferation	0	0	0	0	1	0	0
rs10936797	23251661	Obesity-related traits	disease of metabolism	0	0	0	1	0	0	0
rs10937275	19483685	Drug-induced liver injury (flucloxacillin)	disease of anatomical entity	0	0	0	1	0	0	0
rs10937329	22797727	Renal function-related traits (BUN)	non disease	0	0	0	0	0	0	1
rs10937355	23251661	Obesity-related traits	disease of metabolism	0	0	0	1	0	0	0
rs10937405	20871597	Lung adenocarcinoma	disease of cellular proliferation	0	0	0	1	0	0	0
rs10937405	22797724	Lung adenocarcinoma	disease of cellular proliferation	0	0	0	1	0	0	0
rs10937470	21116278	Total ventricular volume	non disease	0	0	0	1	0	0	0
rs10937540	22566634	Economic and political preferences (environmentalism)	non disease	0	0	0	0	0	0	1
rs10937544	22566634	Economic and political preferences (environmentalism)	non disease	0	0	0	0	0	0	1
rs10937705	23382691	IgG glycosylation	non disease	0	0	0	1	0	0	0
rs10938397	19079261	Body mass index	non disease	0	0	0	0	0	0	1
rs10938397	20935630	Body mass index	non disease	0	0	0	0	0	0	1
rs10938397	23563607	Body mass index; Obesity	disease of metabolism	0	0	0	0	0	0	1
rs10938397	23563607	Body mass index; Obesity	non disease	0	0	0	0	0	0	1
rs10938494	19798445	Sphingolipid levels	non disease	0	0	0	1	0	0	0
rs10940138	23599027	Menarche (age at onset)	non disease	0	0	0	0	0	0	1
rs10940579	22219177	Prostate cancer (gene x gene interaction)	disease of cellular proliferation	0	0	0	0	0	0	1
rs10941679	23535729	Breast cancer	disease of cellular proliferation	0	0	0	0	0	0	1
rs10941694	20686651	Chronic kidney disease and serum creatinine levels	non disease	0	0	0	0	0	1	0
rs10943724	23400010	Thiazide-induced adverse metabolic effects in hypertensive patients	non disease	0	0	0	0	0	0	1
rs10945919	18615156	Response to TNF antagonist treatment	non disease	0	0	0	1	0	0	0
rs10946292	23251661	Obesity-related traits	disease of metabolism	0	0	0	0	1	0	0
rs10946398	17463249	Type 2 diabetes	disease of metabolism	0	0	0	1	0	0	0
rs10946398	19056611	Type 2 diabetes	disease of metabolism	0	0	0	1	0	0	0
rs10946808	18391950	Height	non disease	0	0	0	0	0	0	1
rs10946808	18391951	Height	non disease	0	0	0	0	0	0	1
rs10946808	19343178	Height	non disease	0	0	0	0	0	0	1
rs10947055	21348951	Cardiac hypertrophy	disease of anatomical entity	0	1	0	0	0	0	0
rs10947262	20305777	Knee osteoarthritis	disease of anatomical entity	0	0	0	1	0	0	0
rs10948172	22763110	Osteoarthritis	disease of anatomical entity	0	0	0	1	0	0	0
rs10948197	19893584	Height	non disease	0	0	0	1	0	0	0
rs10948222	23563607	Height	non disease	0	0	0	1	0	0	0
rs10949808	20889312	Bipolar disorder and schizophrenia	disease of mental health	0	0	0	0	0	0	1
rs10950821	20339536	Response to statin therapy	non disease	0	0	0	0	0	0	1
rs10950840	23251661	Obesity-related traits	disease of metabolism	0	0	0	0	0	0	1
rs10951138	22589738	Visceral adipose tissue/subcutaneous adipose tissue ratio	non disease	0	0	0	1	0	0	0
rs10952132	22890011	Response to fenofibrate	non disease	0	0	0	0	0	0	1
rs10953454	21552555	Obesity	disease of metabolism	0	0	0	1	0	0	0
rs10953541	21378988	Coronary heart disease	disease of anatomical entity	0	0	1	0	0	0	0
rs10953615	22318345	Gallbladder cancer	disease of cellular proliferation	0	0	0	0	0	1	0
rs1095368	23382691	IgG glycosylation	non disease	0	0	0	0	0	0	1
rs10953730	19043545	Metabolite levels	non disease	0	0	0	0	0	0	1
rs10954668	20708005	Non-alcoholic fatty liver disease histology (lobular)	non disease	0	0	0	1	0	0	0
rs10956483	21738478	White blood cell types	non disease	0	0	0	0	1	0	0
rs10957125	22952603	Response to amphetamines	non disease	0	0	1	0	0	0	0
rs10958369	21659360	Response to antineoplastic agents	non disease	0	0	0	0	0	0	1
rs10958409	18997786	Intracranial aneurysm	disease of anatomical entity	0	0	0	0	0	1	0
rs10958476	18391951	Height	non disease	0	0	0	1	0	0	0
rs10958476	20881960	Height	non disease	0	0	0	1	0	0	0
rs10958605	22658654	Parkinson's disease (motor and cognition)	disease of anatomical entity	0	0	0	0	0	0	1
rs10959672	22952603	Response to amphetamines	non disease	0	0	0	0	0	0	1
rs10961534	22493691	Hypothyroidism	disease of anatomical entity	0	0	0	0	0	1	0
rs10961577	22589738	Visceral adipose tissue adjusted for BMI	non disease	0	0	0	1	0	0	0
rs10961780	19893584	Height	non disease	0	0	0	1	0	0	0
rs10965235	20601957	Endometriosis	disease of anatomical entity	0	0	0	1	0	0	0
rs10965250	20581827	Type 2 diabetes	disease of metabolism	0	0	0	0	0	0	1
rs10967875	23251661	Obesity-related traits	disease of metabolism	0	0	0	0	0	0	1
rs10968457	23251661	Obesity-related traits	disease of metabolism	1	0	0	0	0	0	0
rs10968562	23251661	Obesity-related traits	disease of metabolism	0	0	0	1	0	0	0
rs10968576	20935630	Body mass index	non disease	0	0	0	1	0	0	0
rs10968576	23563607	Obesity	disease of metabolism	0	0	0	1	0	0	0
rs10969375	23251661	Obesity-related traits	disease of metabolism	0	0	0	0	0	1	0
rs10970976	22561531	Asthma	disease of anatomical entity	0	0	0	1	0	0	0
rs10971170	23382691	IgG glycosylation	non disease	0	0	0	0	0	0	1
rs10972341	19851299	Weight	non disease	0	0	0	0	0	0	1
rs10974531	22158540	Pancreatic cancer	disease of cellular proliferation	0	0	0	0	0	0	1
rs10974944	19287384	Myeloproliferative neoplasms	disease of cellular proliferation	0	0	0	1	0	0	0
rs10975003	19915573	Ulcerative colitis	disease of anatomical entity	0	0	0	0	0	0	1
rs10975519	23472165	Endometriosis	disease of anatomical entity	1	0	0	0	0	0	0
rs10980508	23386860	Type 2 diabetes (dietary heme iron intake interaction)	non disease	0	0	0	0	0	0	1
rs10980800	21738480	White blood cell count	non disease	0	0	0	0	1	0	0
rs10980926	21102462	Menarche (age at onset)	non disease	0	0	0	1	0	0	0
rs10980926	23449627	Pubertal anthropometrics	non disease	0	0	0	1	0	0	0
rs10982156	23381943	End-stage coagulation	non disease	0	0	0	1	0	0	0
rs10982256	21254220	Bipolar disorder	disease of mental health	0	0	0	1	0	0	0
rs10983238	18839057	Attention deficit hyperactivity disorder	disease of mental health	0	0	0	1	0	0	0
rs10984447	17660530	Multiple sclerosis	disease of anatomical entity	0	0	0	1	0	0	0
rs10984561	22424883	Pulmonary function decline	non disease	0	0	0	0	1	0	0
rs10985375	23400010	Thiazide-induced adverse metabolic effects in hypertensive patients	non disease	0	0	0	0	0	0	1
rs10986018	19744961	Folate pathway vitamin levels	non disease	0	0	0	1	0	0	0
rs10988217	23646285	Hypersomnia (HLA-DQB1*06:02 negative)	non disease	0	0	0	1	0	0	0
rs10988449	22041458	Response to antidepressant treatment	non disease	0	0	0	0	0	0	1
rs10988802	20237162	Chemerin levels	non disease	0	0	0	0	0	0	1
rs10989019	23551011	Preeclampsia	disease of anatomical entity	0	0	0	1	0	0	0
rs10989661	19247474	Smoking behavior	disease of mental health	0	0	0	0	0	0	1
rs10989824	23400010	Thiazide-induced adverse metabolic effects in hypertensive patients	non disease	0	0	0	0	0	0	1
rs10990268	22889924	Tourette syndrome	genetic disease	0	0	0	0	0	0	1
rs10992471	22589738	Visceral adipose tissue/subcutaneous adipose tissue ratio	non disease	0	0	0	0	1	0	0
rs10993160	22344221	Body mass index	non disease	0	0	0	0	0	0	1
rs10993738	22456796	Type 2 diabetes	disease of metabolism	0	0	0	1	0	0	0
rs10993994	18264096	Prostate cancer	disease of cellular proliferation	0	0	1	0	0	0	0
rs10993994	18264097	Prostate cancer	disease of cellular proliferation	0	0	1	0	0	0	0
rs10993994	20676098	Prostate cancer	disease of cellular proliferation	0	0	1	0	0	0	0
rs10993994	21160077	Prostate-specific antigen levels	non disease	0	0	1	0	0	0	0
rs10993994	21743057	Prostate cancer	disease of cellular proliferation	0	0	1	0	0	0	0
rs10993994	23269536	Prostate-specific antigen levels	non disease	0	0	1	0	0	0	0
rs10993994	23555189	PCA3 expression level	non disease	0	0	1	0	0	0	0
rs10994336	18711365	Bipolar disorder	disease of mental health	0	0	0	1	0	0	0
rs10994338	20351715	Bipolar disorder and major depressive disorder (combined)	disease of mental health	0	0	0	1	0	0	0
rs10994359	23453885	Autism spectrum disorder, attention deficit-hyperactivity disorder, bipolar disorder, major depressive disorder, and schizophrenia (combined)	disease of mental health	0	0	0	1	0	0	0
rs10994397	21926972	Bipolar disorder	disease of mental health	0	0	0	1	0	0	0
rs10994397	23453885	Autism spectrum disorder, attention deficit-hyperactivity disorder, bipolar disorder, major depressive disorder, and schizophrenia (combined)	disease of mental health	0	0	0	1	0	0	0
rs10995170	22449649	Intelligence	non disease	0	0	0	1	0	0	0
rs10995190	20453838	Breast cancer	disease of cellular proliferation	0	0	0	1	0	0	0
rs10995190	21278746	Mammographic density	non disease	0	0	0	1	0	0	0
rs10995190	23535729	Breast cancer	disease of cellular proliferation	0	0	0	1	0	0	0
rs10995190	23535733	Breast cancer	disease of cellular proliferation	0	0	0	1	0	0	0
rs10995251	23042114	Atopic dermatitis	disease of anatomical entity	0	0	0	1	0	0	0
rs10995271	18587394	Crohn's disease	disease of anatomical entity	0	0	0	0	0	1	0
rs10995356	22832960	Temperament	non disease	0	0	0	0	0	0	1
rs10995439	23382691	IgG glycosylation	non disease	0	0	0	0	0	0	1
rs10995485	22890011	Response to fenofibrate	non disease	0	0	0	1	0	0	0
rs10998035	23568457	Eating disorders (purging via substances)	disease of mental health	0	0	0	0	0	0	1
rs10998466	22993228	Disc degeneration (lumbar)	disease of anatomical entity	0	0	0	1	0	0	0
rs10998624	22610502	Immune reponse to smallpox (secreted IL-1beta)	non disease	0	0	1	0	0	0	0
rs10999409	19553259	Obesity (extreme)	disease of metabolism	0	0	0	0	0	0	1
rs11001819	21946350	Pulmonary function	non disease	0	0	0	1	0	0	0
rs11001819	23284291	Pulmonary function (interaction)	non disease	0	0	0	1	0	0	0
rs11006263	23251661	Obesity-related traits	disease of metabolism	0	0	0	1	0	0	0
rs11006464	23362303	Oleic acid (18:1n-9) plasma levels	non disease	0	0	0	0	0	0	1
rs11006747	23251661	Obesity-related traits	disease of metabolism	0	0	0	1	0	0	0
rs11006923	22005930	Alzheimer's disease	disease of mental health	0	0	0	1	0	0	0
rs11007350	21668797	Cannabis dependence	disease of mental health	0	0	0	0	0	0	1
rs11008099	23166209	QT interval	non disease	0	0	0	0	0	0	1
rs11009175	20800221	Depression (quantitative trait)	disease of mental health	0	0	0	0	1	0	0
rs11010067	23128233	Inflammatory bowel disease	disease of anatomical entity	0	0	0	0	0	0	1
rs11010290	22808956	Antineutrophil cytoplasmic antibody-associated vasculitis	non disease	0	0	0	0	0	0	1
rs11012	20070850	Parkinson's disease	disease of anatomical entity	0	1	0	0	0	0	0
rs11012732	21804547	Meningioma	disease of cellular proliferation	0	0	0	1	0	0	0
rs11013962	20585627	Common traits (Other)	non disease	0	0	0	1	0	0	0
rs11014166	19430479	Diastolic blood pressure; Hypertension; Systolic blood pressure	disease of anatomical entity	0	0	0	1	0	0	0
rs11014166	19430479	Diastolic blood pressure; Hypertension; Systolic blood pressure	non disease	0	0	0	1	0	0	0
rs11014249	23251661	Obesity-related traits	disease of metabolism	0	0	0	0	0	0	1
rs11016883	23192594	Waist-to-hip circumference ratio (interaction)	non disease	0	0	0	1	0	0	0
rs11018023	22832960	Temperament	non disease	0	0	0	0	0	0	1
rs11018874	21738478	White blood cell types	non disease	0	0	0	1	0	0	0
rs1101999	21804549	Asthma	disease of anatomical entity	0	0	0	1	0	0	0
rs11020821	22566498	Response to angiotensin II receptor blocker therapy; Response to angiotensin II receptor blocker therapy (opposite direction w/ diuretic therapy)	non disease	0	0	0	0	0	0	1
rs11021499	23192594	Waist-to-hip circumference ratio (interaction)	non disease	0	0	0	1	0	0	0
rs11021504	23456168	Height	non disease	0	0	0	1	0	0	0
rs11023139	23535033	Alzheimer's disease (cognitive decline)	disease of mental health	0	0	0	1	0	0	0
rs11023332	22479202	Adiponectin levels	non disease	0	0	0	1	0	0	0
rs11023787	21104366	Wrist bone mass	non disease	0	0	0	0	1	0	0
rs11024074	19430479	Diastolic blood pressure	non disease	0	0	0	1	0	0	0
rs11024102	22922875	Glaucoma (primary open-angle)	disease of anatomical entity	0	0	0	1	0	0	0
rs11025523	23251661	Obesity-related traits	disease of metabolism	0	0	0	0	0	0	1
rs11026091	23412934	Multiple sclerosis	disease of anatomical entity	0	0	0	0	0	0	1
rs11026318	23502783	Multiple myeloma (hyperdiploidy)	disease of cellular proliferation	0	0	0	0	0	0	1
rs11026412	22451204	Parkinson's disease	disease of anatomical entity	0	0	0	0	1	0	0
rs11031093	21940522	Dental caries	disease of anatomical entity	0	0	0	1	0	0	0
rs11031492	23319000	Metabolite levels (HVA/5-HIAA ratio)	non disease	0	0	0	1	0	0	0
rs11032423	19734545	Cognitive performance	non disease	0	0	0	0	0	0	1
rs11034653	22610502	Immune reponse to smallpox (secreted IL-12p40)	non disease	0	0	0	0	0	1	0
rs11035577	22365631	Temperament (bipolar disorder)	disease of mental health	0	0	0	0	0	0	1
rs11036238	19465909	Malaria	disease by infectious agent	0	0	0	0	0	0	1
rs11037575	22941191	Neuroblastoma	disease of cellular proliferation	0	0	0	1	0	0	0
rs11038167	22037552	Schizophrenia	disease of mental health	0	0	0	1	0	0	0
rs11038871	20694011	Immunoglobulin A	non disease	0	0	0	1	0	0	0
rs11039571	21502573	D-dimer levels	non disease	0	0	0	0	0	0	1
rs11041816	22581228	Fasting glucose-related traits (interaction with BMI)	non disease	0	0	0	0	0	0	1
rs110419	21124317	Neuroblastoma	disease of cellular proliferation	0	0	0	1	0	0	0
rs110419	22941191	Neuroblastoma	disease of cellular proliferation	0	0	0	1	0	0	0
rs11042023	23563607	Obesity	disease of metabolism	1	0	0	0	0	0	0
rs11045392	22569225	Response to TNF-alpha inhibitors in rheumatoid arthritis	non disease	0	0	0	0	0	0	1
rs11045818	19901119	Methotrexate phramacokinetics (acute lymphoblastic leukemia)	non disease	1	0	0	0	0	0	0
rs11045879	19901119	Methotrexate phramacokinetics (acute lymphoblastic leukemia)	non disease	0	0	0	1	0	0	0
rs11045879	23281178	Metabolite levels	non disease	0	0	0	1	0	0	0
rs11046207	23251661	Obesity-related traits	disease of metabolism	0	0	0	1	0	0	0
rs11047102	21779181	Systemic sclerosis	disease of anatomical entity	0	0	0	1	0	0	0
rs11047543	20062060	PR interval	non disease	0	0	0	0	0	0	1
rs1104918	23453885	Autism spectrum disorder, attention deficit-hyperactivity disorder, bipolar disorder, major depressive disorder, and schizophrenia (combined)	disease of mental health	0	0	0	1	0	0	0
rs11051970	22491018	Response to tocilizumab in rheumatoid arthritis	non disease	0	0	0	0	0	0	1
rs11052552	17554300	Type 1 diabetes	disease of metabolism	0	0	0	0	0	0	1
rs11055387	23377640	Major depressive disorder	disease of mental health	0	0	0	0	0	0	1
rs11055612	20197096	Brain structure (temporal lobe volume)	non disease	0	0	0	1	0	0	0
rs11057830	21729881	Vitamin E levels	non disease	0	0	0	1	0	0	0
rs11057841	23118302	Lipoprotein-associated phospholipase A2 activity and mass	non disease	0	0	0	1	0	0	0
rs11059374	22952603	Response to amphetamines	non disease	0	0	0	0	0	0	1
rs11060736	22780124	Gambling	disease of mental health	0	0	0	0	1	0	0
rs11062040	22142827	Response to gemcitabine in pancreatic cancer	non disease	0	0	0	1	0	0	0
rs11064768	18332876	Schizophrenia	disease of mental health	0	0	0	1	0	0	0
rs11064994	19734545	Cognitive performance	non disease	0	0	0	1	0	0	0
rs11065028	23251661	Obesity-related traits	disease of metabolism	0	0	0	0	0	0	1
rs11065611	18464913	Protein quantitative trait loci	non disease	0	0	0	0	0	1	0
rs11065706	23583979	Heart rate	non disease	0	0	0	0	0	0	1
rs11065987	19862010	Hematocrit; Hemoglobin	non disease	0	0	0	0	0	0	1
rs11065987	20686565	Cholesterol, total; LDL cholesterol	non disease	0	0	0	0	0	0	1
rs11065987	23297363	Tetralogy of Fallot	medical disorder	0	0	0	0	0	0	1
rs11066015	21642993	Esophageal cancer	disease of cellular proliferation	0	0	0	1	0	0	0
rs11066015	23364394	Coronary heart disease	disease of anatomical entity	0	0	0	1	0	0	0
rs11066280	21572416	Blood pressure	non disease	0	0	0	1	0	0	0
rs11066280	21642993	Esophageal cancer	disease of cellular proliferation	0	0	0	1	0	0	0
rs11066280	21909109	Metabolite levels	non disease	0	0	0	1	0	0	0
rs11066280	22751097	Coronary heart disease	disease of anatomical entity	0	0	0	1	0	0	0
rs11066280	23364009	Drinking behavior	disease of mental health	0	0	0	1	0	0	0
rs11066301	19820697	Hematological parameters	non disease	0	0	0	1	0	0	0
rs1106634	20038947	Major depressive disorder (broad)	disease of mental health	0	0	0	1	0	0	0
rs1106634	20889312	Bipolar disorder and schizophrenia	disease of mental health	0	0	0	1	0	0	0
rs11066453	21909109	Gamma glutamyl transpeptidase	non disease	0	0	0	1	0	0	0
rs11066453	23575436	Glycemic traits	non disease	0	0	0	1	0	0	0
rs11066587	19197348	Quantitative traits	non disease	0	0	0	0	0	0	1
rs1106683	17903300	Body mass index	non disease	0	0	0	0	0	0	1
rs1106684	17903300	Body mass index	non disease	0	0	0	0	0	0	1
rs1106693	23251661	Obesity-related traits	disease of metabolism	0	0	0	1	0	0	0
rs11067228	21160077	Prostate-specific antigen levels	non disease	0	0	0	0	0	0	1
rs1106766	20884846	Urate levels	non disease	0	0	0	1	0	0	0
rs11069062	23251661	Obesity-related traits	disease of metabolism	0	0	0	0	0	0	1
rs11070098	23251661	Obesity-related traits	disease of metabolism	0	0	0	1	0	0	0
rs11071033	23599027	Menarche (age at onset)	non disease	0	0	0	1	0	0	0
rs11071200	23648065	Adverse response to chemotherapy (neutropenia/leucopenia) (carboplatin)	non disease	0	0	0	1	0	0	0
rs11071559	20860503	Asthma	disease of anatomical entity	0	0	0	1	0	0	0
rs11071657	20081858	Fasting glucose-related traits	non disease	0	0	0	0	0	0	1
rs11071720	19820697	Mean platelet volume	non disease	0	0	1	0	0	0	0
rs11072089	20889312	Bipolar disorder and schizophrenia	disease of mental health	0	0	0	1	0	0	0
rs11072566	23222517	Red blood cell traits	non disease	0	0	0	1	0	0	0
rs1107366	23378610	Metabolite levels	non disease	0	0	0	1	0	0	0
rs11074889	20732626	Attention deficit hyperactivity disorder	disease of mental health	0	0	0	1	0	0	0
rs11075253	22286219	Lipid metabolism phenotypes	non disease	0	0	0	1	0	0	0
rs1107592	20889312	Bipolar disorder and schizophrenia	disease of mental health	0	0	0	1	0	0	0
rs1107592	23453885	Autism spectrum disorder, attention deficit-hyperactivity disorder, bipolar disorder, major depressive disorder, and schizophrenia (combined)	disease of mental health	0	0	0	1	0	0	0
rs11075990	23563607	Body mass index	non disease	0	0	0	1	0	0	0
rs11075995	23535733	Breast cancer	disease of cellular proliferation	0	0	0	1	0	0	0
rs11077614	23400010	Thiazide-induced adverse metabolic effects in hypertensive patients	non disease	0	1	0	0	0	0	0
rs11077773	21130836	Information processing speed	non disease	0	1	0	0	0	0	0
rs11078597	23022100	Serum albumin level	non disease	0	0	0	1	0	0	0
rs11078697	23118916	IgM levels	non disease	0	1	0	0	0	0	0
rs11078884	23319000	Metabolite levels (5-HIAA)	non disease	0	0	0	1	0	0	0
rs11078927	21804549	Asthma	disease of anatomical entity	0	0	1	0	0	0	0
rs11079740	22808956	Antineutrophil cytoplasmic antibody-associated vasculitis	non disease	0	0	0	1	0	0	0
rs11079764	23382691	IgG glycosylation	non disease	0	0	0	0	0	0	1
rs11080466	21866343	Non-small cell lung cancer	disease of cellular proliferation	0	0	0	1	0	0	0
rs11082304	19247474	Smoking behavior	disease of mental health	0	0	0	1	0	0	0
rs11082304	22139419	Platelet counts	non disease	0	0	0	1	0	0	0
rs11082304	23563607	Height	non disease	0	0	0	1	0	0	0
rs11082671	23456168	Height	non disease	0	0	1	0	0	0	0
rs11082762	22959728	Amyotrophic lateral sclerosis	disease of anatomical entity	0	0	0	1	0	0	0
rs11083271	20708005	Non-alcoholic fatty liver disease histology (lobular)	non disease	0	0	0	0	0	0	1
rs11083475	23583979	Heart rate	non disease	0	0	0	1	0	0	0
rs11083846	18758461	Chronic lymphocytic leukemia	disease of cellular proliferation	0	0	0	1	0	0	0
rs11083866	22903471	Lentiform nucleus volume	non disease	0	0	0	0	0	0	1
rs11084753	19079261	Body mass index	non disease	0	0	0	0	0	0	1
rs11085824	19862010	Mean corpuscular hemoglobin	non disease	0	0	1	0	0	0	0
rs11086243	21441931	Nephrotic syndrome (acquired)	disease of anatomical entity	0	0	0	0	0	0	1
rs11087123	23568457	Eating disorders	disease of mental health	0	0	0	1	0	0	0
rs1108842	22479202	Adiponectin levels	non disease	0	1	0	0	0	0	0
rs11088859	21552555	Obesity	disease of metabolism	0	0	0	1	0	0	0
rs1109501	21529783	Alcoholism (heaviness of drinking)	disease of mental health	0	0	0	1	0	0	0
rs1109670	19010793	Multiple sclerosis	disease of anatomical entity	0	0	0	0	1	0	0
rs11097407	20889312	Bipolar disorder and schizophrenia	disease of mental health	0	0	0	1	0	0	0
rs11097470	23251661	Obesity-related traits	disease of metabolism	0	0	0	1	0	0	0
rs1109748	21829377	Phospholipid levels (plasma)	non disease	1	0	0	0	0	0	0
rs11097912	22837378	Airflow obstruction	disease of anatomical entity	0	0	0	1	0	0	0
rs11098499	23322567	Corneal astigmatism	disease of anatomical entity	0	0	1	0	0	0	0
rs11099040	22449649	Intelligence	non disease	0	0	0	0	0	0	1
rs11099098	23263486	Urate levels	non disease	0	0	0	0	0	0	1
rs11099864	17362836	Amyotrophic lateral sclerosis	disease of anatomical entity	0	0	0	1	0	0	0
rs11100904	23064961	Dental caries	disease of anatomical entity	0	0	0	0	0	0	1
rs11101442	19165918	Systemic lupus erythematosus	disease of anatomical entity	0	0	0	1	0	0	0
rs1110183	22384028	Hypertension	disease of anatomical entity	0	0	0	0	1	0	0
rs11102986	22449649	Intelligence	non disease	0	0	0	1	0	0	0
rs11103429	23665963	Crohn's disease (need for surgery)	disease of anatomical entity	0	0	0	0	0	0	1
rs11104870	23222517	Red blood cell traits	non disease	0	0	0	0	0	0	1
rs11107116	18391952	Height	non disease	0	0	0	0	0	0	1
rs11107116	20881960	Height	non disease	0	0	0	0	0	0	1
rs11108495	20966902	Weight	non disease	0	0	0	0	0	0	1
rs11109072	23563609	Obesity (early onset extreme)	disease of metabolism	0	0	0	1	0	0	0
rs11110077	21107309	Working memory	non disease	0	0	0	1	0	0	0
rs11112046	23251661	Obesity-related traits	disease of metabolism	0	0	0	0	0	1	0
rs11113894	23251661	Obesity-related traits	disease of metabolism	0	0	0	0	0	0	1
rs11114027	23251661	Obesity-related traits	disease of metabolism	0	0	0	1	0	0	0
rs11115322	22542470	Immune response to smallpox vaccine (IL-6)	non disease	0	0	0	0	0	0	1
rs11116045	23251661	Obesity-related traits	disease of metabolism	0	0	0	0	0	0	1
rs11117432	21399635	Primary biliary cirrhosis	disease of anatomical entity	0	0	0	0	0	0	1
rs11118316	22589738	Visceral adipose tissue/subcutaneous adipose tissue ratio	non disease	0	0	0	0	0	0	1
rs11118346	20881960	Height	non disease	0	0	0	0	0	0	1
rs11118555	23583979	Heart rate	non disease	0	0	0	1	0	0	0
rs11118620	20445134	Heart failure	disease of anatomical entity	0	0	0	0	0	0	1
rs1111875	17293876	Type 2 diabetes	disease of metabolism	0	0	0	0	0	0	1
rs1111875	17463246	Type 2 diabetes	disease of metabolism	0	0	0	0	0	0	1
rs1111875	17463248	Type 2 diabetes	disease of metabolism	0	0	0	0	0	0	1
rs1111875	19401414	Type 2 diabetes	disease of metabolism	0	0	0	0	0	0	1
rs11119805	23362303	Stearic acid (18:0) plasma levels	non disease	0	1	0	0	0	0	0
rs11120822	23362303	Stearic acid (18:0) plasma levels	non disease	0	0	0	1	0	0	0
rs11121380	22491018	Response to tocilizumab in rheumatoid arthritis	non disease	0	0	0	1	0	0	0
rs11121382	22658931	Immune response to anthrax vaccine	non disease	0	0	0	1	0	0	0
rs11122834	20932654	Erectile dysfunction and prostate cancer treatment	non disease	0	0	0	1	0	0	0
rs11123170	22797727	Renal function-related traits (BUN)	non disease	0	0	0	1	0	0	0
rs11126185	23251661	Obesity-related traits	disease of metabolism	0	0	0	0	0	0	1
rs11128271	23382691	IgG glycosylation	non disease	0	0	0	0	0	0	1
rs11128347	21546767	Dialysis-related mortality	non disease	0	0	1	0	0	0	0
rs11128603	22990020	Plasminogen activator inhibitor type 1 levels (PAI-1)	non disease	0	0	0	1	0	0	0
rs11129295	21833088	Multiple sclerosis	disease of anatomical entity	0	0	0	0	0	0	1
rs11129640	21116278	Entorhinal cortical thickness	non disease	0	0	0	0	0	0	1
rs11129795	19305409	QT interval	non disease	0	0	0	0	0	0	1
rs11129795	20062063	Electrocardiographic traits	non disease	0	0	0	0	0	0	1
rs11130248	20711176	Keloid	non disease	0	0	0	0	0	0	1
rs11130874	21926974	Schizophrenia	disease of mental health	0	0	0	1	0	0	0
rs11132733	22675492	Testosterone levels	non disease	0	0	0	0	1	0	0
rs11134178	18821564	Attention deficit hyperactivity disorder	disease of mental health	0	0	0	0	0	0	1
rs11134338	23251661	Obesity-related traits	disease of metabolism	0	0	0	0	0	0	1
rs11134474	22006218	Smoking behavior	disease of mental health	0	0	0	1	0	0	0
rs11134654	23470693	Smooth-surface caries	non disease	0	1	0	0	0	0	0
rs11135910	23535732	Prostate cancer	disease of cellular proliferation	0	0	0	1	0	0	0
rs11136000	19734902	Alzheimer's disease	disease of mental health	0	0	0	1	0	0	0
rs11136000	19734903	Alzheimer's disease	disease of mental health	0	0	0	1	0	0	0
rs11136341	20686565	Cholesterol, total; LDL cholesterol	non disease	0	0	0	1	0	0	0
rs111383589	23568457	Bulimia nervosa	disease of mental health	0	0	0	0	0	0	1
rs11139399	22745009	Hippocampal atrophy	disease of anatomical entity	0	0	0	1	0	0	0
rs11141915	22293537	Response to gemcitabine in pancreatic cancer	non disease	0	0	0	1	0	0	0
rs11142387	22344221	Body mass index	non disease	0	0	0	0	0	0	1
rs111426949	23319000	Metabolite levels (HVA/MHPG ratio)	non disease	0	0	0	0	0	1	0
rs11143230	20877300	Suicidal ideation	non disease	0	0	0	0	0	0	1
rs11143609	20041166	HIV-1 control	disease by infectious agent	0	0	0	0	0	0	1
rs11144134	20700443	Magnesium levels	non disease	0	0	0	1	0	0	0
rs11144688	20881960	Height	non disease	0	0	0	1	0	0	0
rs11144688	23563607	Height	non disease	0	0	0	1	0	0	0
rs11145465	23396134	Refractive error	disease of anatomical entity	0	1	0	0	0	0	0
rs11145951	23291589	Corneal structure	non disease	0	0	0	0	0	0	1
rs11149178	23377640	Major depressive disorder	disease of mental health	0	0	0	0	0	1	0
rs11150589	23128233	Ulcerative colitis	disease of anatomical entity	0	0	0	0	0	0	1
rs11150610	19165918	Systemic lupus erythematosus	disease of anatomical entity	0	0	0	1	0	0	0
rs11152213	23563607	Obesity	disease of metabolism	0	0	0	0	0	1	0
rs11152369	23453885	Autism spectrum disorder, attention deficit-hyperactivity disorder, bipolar disorder, major depressive disorder, and schizophrenia (combined)	disease of mental health	0	0	0	1	0	0	0
rs11153730	19587794	QT interval	non disease	0	0	0	0	0	1	0
rs11153730	21076409	Ventricular conduction	non disease	0	0	0	0	0	1	0
rs11153730	23583979	Heart rate	non disease	0	0	0	0	0	1	0
rs11154022	20639392	Resting heart rate	non disease	0	0	0	0	0	0	1
rs11154027	23583979	Heart rate	non disease	0	0	0	0	0	0	1
rs11154271	22589738	Subcutaneous adipose tissue	non disease	0	0	0	0	0	0	1
rs11154801	21833088	Multiple sclerosis	disease of anatomical entity	0	0	0	1	0	0	0
rs11154851	23535033	Alzheimer's disease (cognitive decline)	disease of mental health	0	0	0	1	0	0	0
rs11155053	23251661	Obesity-related traits	disease of metabolism	0	0	0	0	0	1	0
rs11155133	19684603	Acute lymphoblastic leukemia (childhood)	disease of cellular proliferation	0	0	0	0	1	0	0
rs11156429	23449627	Pubertal anthropometrics	non disease	0	0	0	0	0	0	1
rs11156606	20889312	Bipolar disorder and schizophrenia	disease of mental health	0	0	0	1	0	0	0
rs11157317	23502783	Multiple myeloma (hyperdiploidy)	disease of cellular proliferation	0	0	0	0	0	0	1
rs11158493	21659360	Response to antineoplastic agents	non disease	0	0	0	1	0	0	0
rs11158559	23251661	Obesity-related traits	disease of metabolism	0	0	0	1	0	0	0
rs11158820	23263445	Digit length ratio	non disease	0	0	0	1	0	0	0
rs11159647	18976728	Alzheimer's disease	disease of mental health	0	0	0	0	0	0	1
rs11160190	22907691	Vaspin levels	non disease	0	0	0	0	0	1	0
rs11161851	22589738	Visceral fat	non disease	0	0	0	0	0	0	1
rs11162963	21782286	Aging (time to event)	non disease	0	0	0	0	0	0	1
rs11163372	22832960	Temperament	non disease	0	0	0	1	0	0	0
rs11163585	20195266	Response to antipsychotic treatment	non disease	0	0	0	0	0	1	0
rs111649495	22952603	Response to amphetamines	non disease	0	0	0	1	0	0	0
rs11165354	23209189	Type 2 diabetes	disease of metabolism	0	0	0	1	0	0	0
rs11165846	21507922	Platelet counts	non disease	0	0	0	1	0	0	0
rs11166135	23064961	Dental caries	disease of anatomical entity	0	0	0	0	0	0	1
rs11166827	20125193	Cognitive performance	non disease	0	0	0	1	0	0	0
rs11167764	21102463	Crohn's disease	disease of anatomical entity	0	0	0	0	0	0	1
rs11168048	20010835	Pulmonary function	non disease	0	0	0	1	0	0	0
rs11168048	23284291	Pulmonary function (interaction)	non disease	0	0	0	1	0	0	0
rs11168249	23128233	Inflammatory bowel disease	disease of anatomical entity	0	0	0	1	0	0	0
rs11168351	20889312	Bipolar disorder and schizophrenia	disease of mental health	0	0	0	0	0	0	1
rs11169552	20972440	Colorectal cancer	disease of cellular proliferation	0	0	0	0	0	0	1
rs11169838	23382691	IgG glycosylation	non disease	0	0	0	1	0	0	0
rs11170631	20189936	Height	non disease	0	0	0	0	0	0	1
rs11171739	17554300	Type 1 diabetes	disease of metabolism	0	0	0	0	0	0	1
rs11171747	21779181	Systemic sclerosis	disease of anatomical entity	0	0	0	0	0	0	1
rs11171846	22610502	Immune reponse to smallpox (secreted IFN-alpha)	non disease	0	0	0	1	0	0	0
rs11172113	21666692	Migraine	disease of anatomical entity	0	0	0	1	0	0	0
rs11172113	21946350	Pulmonary function	non disease	0	0	0	1	0	0	0
rs11172113	22683712	Migraine	disease of anatomical entity	0	0	0	1	0	0	0
rs11172113	23284291	Pulmonary function (interaction)	non disease	0	0	0	1	0	0	0
rs11172782	20445134	Heart failure	disease of anatomical entity	0	0	0	0	0	1	0
rs1117324	20195266	Response to antipsychotic treatment	non disease	0	0	0	0	1	0	0
rs11175593	18587394	Crohn's disease	disease of anatomical entity	0	0	0	0	1	0	0
rs11177	22763110	Osteoarthritis	disease of anatomical entity	1	0	0	0	0	0	0
rs11177669	18391951	Height	non disease	0	0	0	0	0	0	1
rs11178918	22566634	Economic and political preferences (time)	non disease	0	0	0	0	0	0	1
rs11184708	23192594	Waist-to-hip circumference ratio (interaction)	non disease	0	0	0	0	0	0	1
rs11185790	19060910	Metabolic traits	non disease	0	0	0	1	0	0	0
rs11187837	21658281	Sudden cardiac arrest	disease of anatomical entity	0	0	0	1	0	0	0
rs11188352	23382691	IgG glycosylation	non disease	0	0	0	1	0	0	0
rs11190134	23222517	Red blood cell traits	non disease	0	0	0	0	0	0	1
rs11190140	18587394	Crohn's disease	disease of anatomical entity	0	0	1	0	0	0	0
rs11190140	20228799	Ulcerative colitis	disease of anatomical entity	0	0	1	0	0	0	0
rs11190141	22412388	Crohn's disease	disease of anatomical entity	0	0	1	0	0	0	0
rs11190179	23279374	&beta;2-Glycoprotein I (&beta;2-GPI) plasma levels	non disease	0	0	0	0	0	0	1
rs11190604	23362303	Palmitoleic acid (16:1n-7) plasma levels	non disease	0	0	0	1	0	0	0
rs11190870	22019779	Scoliosis	disease of anatomical entity	0	0	0	0	0	0	1
rs11191454	23453885	Autism spectrum disorder, attention deficit-hyperactivity disorder, bipolar disorder, major depressive disorder, and schizophrenia (combined)	disease of mental health	0	0	0	1	0	0	0
rs11191548	19430483	Systolic blood pressure	non disease	0	0	0	0	0	0	1
rs11191548	21572416	Blood pressure	non disease	0	0	0	0	0	0	1
rs11191548	21909110	Blood pressure	non disease	0	0	0	0	0	0	1
rs11191548	21909115	Systolic blood pressure	non disease	0	0	0	0	0	0	1
rs11191580	21926974	Schizophrenia	disease of mental health	0	0	0	1	0	0	0
rs11191580	22688191	Schizophrenia	disease of mental health	0	0	0	1	0	0	0
rs11191580	23453885	Autism spectrum disorder, attention deficit-hyperactivity disorder, bipolar disorder, major depressive disorder, and schizophrenia (combined)	disease of mental health	0	0	0	1	0	0	0
rs11191593	21909110	Blood pressure	non disease	0	0	0	1	0	0	0
rs11191865	23583980	Interstitial lung disease	disease of anatomical entity	0	0	0	1	0	0	0
rs11193561	23472165	Endometriosis	disease of anatomical entity	0	0	0	0	0	1	0
rs11196174	23544013	Breast Cancer in BRCA1 mutation carriers	disease of cellular proliferation	0	0	0	1	0	0	0
rs11199254	23382691	IgG glycosylation	non disease	0	0	0	0	1	0	0
rs11199874	22130093	Prostate cancer	disease of cellular proliferation	0	0	0	0	1	0	0
rs11199914	23535729	Breast cancer	disease of cellular proliferation	0	0	0	0	0	0	1
rs11200392	23251661	Obesity-related traits	disease of metabolism	0	0	0	1	0	0	0
rs11200638	17053108	Age-related macular degeneration (wet)	disease of anatomical entity	0	0	1	0	0	0	0
rs11201253	23251661	Obesity-related traits	disease of metabolism	0	0	0	0	0	0	1
rs11203032	20445134	Heart failure	disease of anatomical entity	0	0	0	0	0	1	0
rs11203203	19430480	Type 1 diabetes	disease of metabolism	0	0	0	1	0	0	0
rs11203203	20410501	Vitiligo	disease of anatomical entity	0	0	0	1	0	0	0
rs11203203	20453842	Rheumatoid arthritis	disease of anatomical entity	0	0	0	1	0	0	0
rs11203203	21383967	Celiac disease and Rheumatoid arthritis	disease of anatomical entity	0	0	0	1	0	0	0
rs11203649	23251661	Obesity-related traits	disease of metabolism	0	0	0	1	0	0	0
rs11204538	20139978	Mean corpuscular volume	non disease	0	0	0	1	0	0	0
rs11205277	18391951	Height	non disease	0	0	0	0	0	0	1
rs11205277	20881960	Height	non disease	0	0	0	0	0	0	1
rs11205303	23563607	Height	non disease	1	0	0	0	0	0	0
rs11206226	22719876	Nonalcoholic fatty liver disease	disease of metabolism	0	0	0	1	0	0	0
rs11206510	18193043	LDL cholesterol	non disease	0	0	0	0	0	0	1
rs11206510	19060906	LDL cholesterol	non disease	0	0	0	0	0	0	1
rs11206510	19198609	Myocardial infarction (early onset)	disease of anatomical entity	0	0	0	0	0	0	1
rs11206510	20864672	LDL cholesterol	non disease	0	0	0	0	0	0	1
rs11206510	21378990	Coronary heart disease	disease of anatomical entity	0	0	0	0	0	0	1
rs11206801	20932310	AB1-42	non disease	0	0	0	0	0	1	0
rs1120787	20041166	HIV-1 control	disease by infectious agent	0	0	0	0	0	0	1
rs11208446	22085899	Bilirubin levels	non disease	0	0	0	0	0	0	1
rs11208659	23563609	Obesity (early onset extreme)	disease of metabolism	0	0	0	1	0	0	0
rs11209002	17804789	Crohn's disease	disease of anatomical entity	0	0	0	1	0	0	0
rs11209003	17804789	Crohn's disease	disease of anatomical entity	0	0	1	0	0	0	0
rs11209026	17068223	Inflammatory bowel disease	disease of anatomical entity	1	0	0	0	0	0	0
rs11209026	17447842	Crohn's disease	disease of anatomical entity	1	0	0	0	0	0	0
rs11209026	17804789	Crohn's disease	disease of anatomical entity	1	0	0	0	0	0	0
rs11209026	18758464	Inflammatory bowel disease	disease of anatomical entity	1	0	0	0	0	0	0
rs11209026	19122664	Ulcerative colitis	disease of anatomical entity	1	0	0	0	0	0	0
rs11209026	19915572	Ulcerative colitis	disease of anatomical entity	1	0	0	0	0	0	0
rs11209026	20062062	Ankylosing spondylitis	disease of anatomical entity	1	0	0	0	0	0	0
rs11209026	20953190	Psoriasis	disease of anatomical entity	1	0	0	0	0	0	0
rs11209026	21102463	Crohn's disease	disease of anatomical entity	1	0	0	0	0	0	0
rs11209026	21297633	Ulcerative colitis	disease of anatomical entity	1	0	0	0	0	0	0
rs11209026	21743469	Ankylosing spondylitis	disease of anatomical entity	1	0	0	0	0	0	0
rs11209026	22293688	Crohn's disease	disease of anatomical entity	1	0	0	0	0	0	0
rs11209026	22412388	Crohn's disease	disease of anatomical entity	1	0	0	0	0	0	0
rs11209026	22936669	Crohn's disease	disease of anatomical entity	1	0	0	0	0	0	0
rs11209026	23128233	Inflammatory bowel disease	disease of anatomical entity	1	0	0	0	0	0	0
rs11209261	22837378	Airflow obstruction	disease of anatomical entity	0	0	0	0	0	0	1
rs11209718	23563607	Height	non disease	0	0	0	1	0	0	0
rs11210359	21057379	Bipolar disorder and schizophrenia	disease of mental health	0	0	0	0	0	0	1
rs11212260	23382691	IgG glycosylation	non disease	0	0	0	0	0	0	1
rs11212364	21130836	Information processing speed	non disease	0	0	0	0	0	0	1
rs11212617	21186350	Response to metformin	non disease	0	0	0	1	0	0	0
rs11212617	21845381	Response to metformin	non disease	0	0	0	1	0	0	0
rs11213935	23251661	Obesity-related traits	disease of metabolism	1	0	0	0	0	0	0
rs11214606	21107309	Working memory	non disease	0	0	0	1	0	0	0
rs11214966	21804549	Asthma	disease of anatomical entity	0	0	0	0	0	0	1
rs11216126	21909109	HDL cholesterol	non disease	0	0	0	0	0	0	1
rs11216185	22306654	Infantile hypertrophic pyloric stenosis	disease of anatomical entity	0	0	0	1	0	0	0
rs11216435	23599027	Menarche (age at onset)	non disease	0	0	0	1	0	0	0
rs11216831	23400010	Thiazide-induced adverse metabolic effects in hypertensive patients	non disease	0	0	0	1	0	0	0
rs11217223	23251661	Obesity-related traits	disease of metabolism	0	0	0	0	0	0	1
rs11218343	23565137	Alzheimer's disease (late onset)	disease of mental health	0	0	0	1	0	0	0
rs1121980	18159244	Obesity (early onset extreme)	disease of metabolism	0	0	0	1	0	0	0
rs1121980	18454148	Body mass index	non disease	0	0	0	1	0	0	0
rs11220082	22688191	Schizophrenia	disease of mental health	0	0	0	1	0	0	0
rs11220462	20686565	Cholesterol, total; LDL cholesterol	non disease	0	0	0	1	0	0	0
rs11221332	20190752	Celiac disease	disease of anatomical entity	0	0	0	1	0	0	0
rs11221522	23319000	Metabolite levels (5-HIAA)	non disease	0	0	0	0	0	0	1
rs11222084	21909110	Blood pressure	non disease	0	0	1	0	0	0	0
rs11223581	22610502	Immune reponse to smallpox (secreted IL-2)	non disease	0	0	0	1	0	0	0
rs11223996	23049088	Myopia (pathological)	disease of anatomical entity	0	0	0	1	0	0	0
rs11224899	22648509	Formal thought disorder in schizophrenia	disease of mental health	0	0	0	0	0	0	1
rs11225148	23449627	Pubertal anthropometrics	non disease	0	0	0	1	0	0	0
rs11225434	20031604	Matrix metalloproteinase levels	non disease	0	0	0	1	0	0	0
rs1122608	19198609	Myocardial infarction (early onset)	disease of anatomical entity	0	0	0	1	0	0	0
rs1122608	21378990	Coronary heart disease	disease of anatomical entity	0	0	0	1	0	0	0
rs11226373	20031604	Matrix metalloproteinase levels	non disease	0	0	0	0	0	0	1
rs1122794	19862010	Mean corpuscular hemoglobin	non disease	0	0	0	1	0	0	0
rs1122794	23446634	Red blood cell traits	non disease	0	0	0	1	0	0	0
rs11228565	19767754	Prostate cancer	disease of cellular proliferation	0	0	0	0	0	0	1
rs11228719	22419666	Orofacial clefts	medical disorder	0	0	0	1	0	0	0
rs112288323	23319000	Metabolite levels (HVA/MHPG ratio)	non disease	0	0	0	0	0	0	1
rs11229030	22412388	Crohn's disease	disease of anatomical entity	0	0	0	0	0	0	1
rs1122979	23382691	IgG glycosylation	non disease	0	0	0	1	0	0	0
rs11230563	23128233	Inflammatory bowel disease	disease of anatomical entity	1	0	0	0	0	0	0
rs11230874	21829377	Phospholipid levels (plasma)	non disease	0	0	0	0	0	0	1
rs11231299	22589738	Visceral fat	non disease	0	0	0	1	0	0	0
rs11232369	20125193	Cognitive performance	non disease	0	0	0	0	0	0	1
rs11233413	22566634	Economic and political preferences (feminism/equality)	non disease	0	0	0	1	0	0	0
rs11234027	20418485	Vitamin D levels	non disease	0	0	0	0	0	0	1
rs11236809	23042114	Atopic dermatitis	disease of anatomical entity	0	0	0	0	0	0	1
rs11239177	20889312	Bipolar disorder and schizophrenia	disease of mental health	0	0	0	0	0	0	1
rs11239550	19862010	Mean corpuscular volume	non disease	0	0	0	1	0	0	0
rs11239930	21502085	AIDS progression	disease by infectious agent	0	0	0	0	0	0	1
rs11240594	21107309	Response to antipsychotic treatment	non disease	0	0	0	1	0	0	0
rs11241130	23251661	Obesity-related traits	disease of metabolism	0	0	0	1	0	0	0
rs11241713	19451621	Amyotrophic lateral sclerosis	disease of anatomical entity	0	0	0	0	0	0	1
rs11242417	22610502	Immune reponse to smallpox (secreted IL-12p40)	non disease	0	0	0	1	0	0	0
rs11242661	22952603	Response to amphetamines	non disease	0	0	0	1	0	0	0
rs11242675	23535729	Breast cancer	disease of cellular proliferation	0	0	0	0	0	0	1
rs11242704	22095909	Response to hepatitis C treatment	non disease	0	0	0	0	1	0	0
rs11243081	23381943	End-stage coagulation	non disease	0	0	0	0	0	1	0
rs11243437	22952603	Response to amphetamines	non disease	0	0	0	0	0	0	1
rs11243676	18204098	Systemic lupus erythematosus	disease of anatomical entity	0	0	0	1	0	0	0
rs1124376	20889312	Bipolar disorder and schizophrenia	disease of mental health	0	0	0	1	0	0	0
rs11243897	18839057	Attention deficit hyperactivity disorder	disease of mental health	0	0	0	1	0	0	0
rs1124480	23144326	Chronic obstructive pulmonary disease-related biomarkers	disease of anatomical entity	0	0	0	0	0	0	1
rs11245052	23319000	Metabolite levels (MHPG)	non disease	0	0	0	1	0	0	0
rs1124769	20125193	Cognitive performance	non disease	0	0	0	1	0	0	0
rs11247915	23251661	Obesity-related traits	disease of metabolism	0	0	0	1	0	0	0
rs11248051	20711177	Parkinson's disease	disease of anatomical entity	0	0	0	1	0	0	0
rs11248060	20070850	Parkinson's disease	disease of anatomical entity	0	0	0	1	0	0	0
rs11248060	22438815	Parkinson's disease	disease of anatomical entity	0	0	0	1	0	0	0
rs11248060	22451204	Parkinson's disease	disease of anatomical entity	0	0	0	1	0	0	0
rs11248850	23222517	Red blood cell traits	non disease	0	0	0	1	0	0	0
rs11249215	21743469	Ankylosing spondylitis	disease of anatomical entity	0	0	0	0	0	0	1
rs11249433	19330030	Breast cancer	disease of cellular proliferation	0	0	0	1	0	0	0
rs11249433	23535729	Breast cancer	disease of cellular proliferation	0	0	0	1	0	0	0
rs11249608	23449627	Pubertal anthropometrics	non disease	0	0	0	0	0	0	1
rs11250464	20923822	Radiation response	non disease	0	0	0	1	0	0	0
rs11252394	23508266	Asthma (bronchodilator response)	disease of anatomical entity	0	0	0	0	0	0	1
rs11252926	22005930	Alzheimer's disease	disease of mental health	0	0	0	1	0	0	0
rs11254160	23251661	Obesity-related traits	disease of metabolism	0	0	0	1	0	0	0
rs11254363	19303062	Folate pathway vitamin levels	non disease	0	0	0	1	0	0	0
rs11255291	22116950	Ovarian reserve	non disease	0	0	0	0	0	0	1
rs112553552	22952603	Response to amphetamines	non disease	0	0	0	0	0	0	1
rs11255400	23382691	IgG glycosylation	non disease	0	0	0	1	0	0	0
rs11256676	23064961	Dental caries	disease of anatomical entity	0	0	0	0	0	0	1
rs11257655	22961080	Type 2 diabetes	disease of metabolism	0	0	0	0	0	0	1
rs1125777	22925353	Bipolar disorder	disease of mental health	0	0	0	1	0	0	0
rs11258317	20889312	Bipolar disorder and schizophrenia	disease of mental health	0	0	0	0	0	0	1
rs11258747	19430480	Type 1 diabetes	disease of metabolism	1	0	0	0	0	0	0
rs11259403	23517042	Body mass index (asthmatics)	non disease	0	0	0	1	0	0	0
rs11259474	23251661	Obesity-related traits	disease of metabolism	0	0	0	1	0	0	0
rs11259933	23563607	Height	non disease	0	0	0	1	0	0	0
rs11259936	20881960	Height	non disease	0	0	0	1	0	0	0
rs11260603	23382691	IgG glycosylation	non disease	0	1	0	0	0	0	0
rs11264330	23251661	Obesity-related traits	disease of metabolism	0	0	0	0	0	0	1
rs11264341	23263486	Urate levels	non disease	0	0	0	1	0	0	0
rs11264736	22903471	Lentiform nucleus volume	non disease	0	0	0	1	0	0	0
rs1126510	23128233	Ulcerative colitis	disease of anatomical entity	0	1	0	0	0	0	0
rs11265260	18439552	C-reactive protein	non disease	0	0	0	0	0	0	1
rs11265263	21396408	Vaccine-related adverse events	non disease	0	0	0	0	0	0	1
rs11265461	22479419	Schizophrenia (treatment refractory)	non disease	0	0	0	0	0	0	1
rs1126757	20360315	Response to antidepressants	non disease	1	0	0	0	0	0	0
rs1126809	23548203	Sunburns; Tanning	non disease	1	0	0	0	0	0	0
rs1127065	22399527	Metabolic syndrome	disease of metabolism	1	0	0	0	0	0	0
rs112724034	23535033	Alzheimer's disease (cognitive decline)	disease of mental health	0	1	0	0	0	0	0
rs1127354	20173735	Chronic Hepatitis C infection	disease by infectious agent	1	0	0	0	0	0	0
rs1127354	20637204	Ribavirin-induced anemia	medical disorder	1	0	0	0	0	0	0
rs1128334	20169177	Systemic lupus erythematosus	disease of anatomical entity	0	1	0	0	0	0	0
rs1129038	22561518	Vitiligo	disease of anatomical entity	0	1	0	0	0	0	0
rs113154706	22952603	Response to amphetamines	non disease	0	0	0	0	0	0	1
rs113524839	23419831	Alzheimer's disease biomarkers	non disease	0	0	0	0	0	0	1
rs1136001	20189936	Height	non disease	1	0	0	0	0	0	0
rs1137	22685421	Myopia (pathological)	disease of anatomical entity	0	0	0	0	0	0	1
rs114216682	21685187	Chronic obstructive pulmonary disease	disease of anatomical entity	0	0	0	0	0	0	1
rs1144713	23251661	Obesity-related traits	disease of metabolism	0	0	0	1	0	0	0
rs1145652	21829377	Phospholipid levels (plasma)	non disease	0	0	0	0	0	0	1
rs114646238	23319000	Metabolite levels (HVA/MHPG ratio)	non disease	0	0	0	0	0	1	0
rs11465802	17804789	Crohn's disease	disease of anatomical entity	0	0	0	1	0	0	0
rs11465804	17804789	Crohn's disease	disease of anatomical entity	0	0	0	1	0	0	0
rs11465804	18587394	Crohn's disease	disease of anatomical entity	0	0	0	1	0	0	0
rs11465804	20570966	Crohn's disease	disease of anatomical entity	0	0	0	1	0	0	0
rs1148186	22424883	Pulmonary function decline	non disease	0	0	0	0	1	0	0
rs1148259	19043545	Metabolite levels	non disease	1	0	0	0	0	0	0
rs114945094	23568457	Anorexia nervosa	disease of mental health	0	0	0	0	0	0	1
rs11495908	23251661	Obesity-related traits	disease of metabolism	0	0	0	0	0	0	1
rs1150668	23449627	Pubertal anthropometrics	non disease	0	0	1	0	0	0	0
rs1150754	21408207	Systemic lupus erythematosus	disease of anatomical entity	0	0	0	1	0	0	0
rs1150781	21998595	Height	non disease	1	0	0	0	0	0	0
rs115102486	23535033	Alzheimer's disease (cognitive decline)	disease of mental health	0	0	0	1	0	0	0
rs1151200	23251661	Obesity-related traits	disease of metabolism	0	0	0	1	0	0	0
rs115136538	22286219	Lipid metabolism phenotypes	non disease	0	0	0	1	0	0	0
rs11525066	19668339	Hippocampal atrophy	disease of anatomical entity	0	0	0	1	0	0	0
rs1152591	22544366	Atrial fibrillation	disease of anatomical entity	0	0	1	0	0	0	0
rs1152846	19851299	Body mass index; Weight	non disease	0	0	0	1	0	0	0
rs1153188	18372903	Type 2 diabetes	disease of metabolism	0	0	0	0	0	0	1
rs11539570	23251661	Obesity-related traits	disease of metabolism	1	0	0	0	0	0	0
rs1154053	22993228	Disc degeneration (lumbar)	disease of anatomical entity	0	0	0	1	0	0	0
rs1154155	19412176	Narcolepsy	disease of mental health	0	0	1	0	0	0	0
rs1154155	20711174	Narcolepsy	disease of mental health	0	0	1	0	0	0	0
rs11542478	21130836	Information processing speed	non disease	0	1	0	0	0	0	0
rs11548323	23518928	Estradiol plasma levels (breast cancer)	non disease	0	1	0	0	0	0	0
rs1154865	17903305	Breast cancer	disease of cellular proliferation	0	0	0	0	0	1	0
rs11552449	23535729	Breast cancer	disease of cellular proliferation	1	0	0	0	0	0	0
rs11552708	23118916	IgM levels	non disease	1	0	0	0	0	0	0
rs11554257	20848476	Ulcerative colitis	disease of anatomical entity	0	0	0	0	0	0	1
rs115550680	23571587	Alzheimer's disease (late onset)	disease of mental health	0	0	0	1	0	0	0
rs11556924	21378990	Coronary heart disease	disease of anatomical entity	1	0	0	0	0	0	0
rs11558471	20081858	Fasting glucose-related traits	non disease	0	1	0	0	0	0	0
rs11558471	21873549	Proinsulin levels	non disease	0	1	0	0	0	0	0
rs11558471	22581228	Fasting glucose-related traits (interaction with BMI)	non disease	0	1	0	0	0	0	0
rs1155848	20014019	Response to anti-TNF alpha therapy in inflammatory bowel disease	non disease	0	0	0	0	0	0	1
rs1155865	17903297	Cognitive test performance	non disease	0	0	0	0	0	0	1
rs11564024	22610502	Immune reponse to smallpox (secreted IL-1beta)	non disease	0	0	0	0	0	0	1
rs11564258	21102463	Crohn's disease	disease of anatomical entity	0	0	0	1	0	0	0
rs11564258	23128233	Inflammatory bowel disease	disease of anatomical entity	0	0	0	1	0	0	0
rs11564386	23251661	Obesity-related traits	disease of metabolism	0	0	0	1	0	0	0
rs11568563	21685912	Progressive supranuclear palsy	disease of anatomical entity	1	0	0	0	0	0	0
rs11568818	23535732	Prostate cancer	disease of cellular proliferation	0	0	1	0	0	0	0
rs11568995	23382691	IgG glycosylation	non disease	0	0	0	1	0	0	0
rs115694618	23568457	Bulimia nervosa	disease of mental health	0	0	0	0	0	0	1
rs11571833	23535729	Breast cancer	disease of cellular proliferation	1	0	0	0	0	0	0
rs11571833	23535733	Breast cancer	disease of cellular proliferation	1	0	0	0	0	0	0
rs11574514	22412388	Crohn's disease	disease of anatomical entity	0	0	1	0	0	0	0
rs11574637	18204098	Systemic lupus erythematosus	disease of anatomical entity	0	1	0	0	0	0	0
rs11574703	22890011	Response to fenofibrate	non disease	0	0	0	1	0	0	0
rs11575839	23028341	Complement C3 and C4 levels	non disease	1	0	0	0	0	0	0
rs11577354	23251661	Obesity-related traits	disease of metabolism	0	0	0	0	0	0	1
rs11578508	23583979	Heart rate	non disease	0	0	0	0	0	0	1
rs11579964	21042317	Major depressive disorder	disease of mental health	0	0	0	0	0	0	1
rs1158058	23319000	Metabolite levels (MHPG)	non disease	0	0	0	0	0	0	1
rs11581062	21833088	Multiple sclerosis	disease of anatomical entity	0	0	0	1	0	0	0
rs11581667	23382691	IgG glycosylation	non disease	0	0	0	0	0	0	1
rs1158167	17903292	Cystatin C	non disease	0	0	0	0	0	0	1
rs11582540	22952603	Response to amphetamines	non disease	0	0	0	0	0	0	1
rs11584383	18587394	Crohn's disease	disease of anatomical entity	0	0	0	0	0	0	1
rs11584383	20228799	Ulcerative colitis	disease of anatomical entity	0	0	0	0	0	0	1
rs115849089	22286219	Lipid metabolism phenotypes	non disease	0	0	0	0	0	1	0
rs11585386	22773346	Aging	non disease	0	0	0	0	0	0	1
rs11587438	21738478	White blood cell types	non disease	0	0	1	0	0	0	0
rs11587682	23453885	Autism spectrum disorder, attention deficit-hyperactivity disorder, bipolar disorder, major depressive disorder, and schizophrenia (combined)	disease of mental health	0	0	0	1	0	0	0
rs1158867	20802025	Protein C levels	non disease	0	0	0	1	0	0	0
rs11590090	18821565	Hyperactive-impulsive symptoms	non disease	0	0	0	0	0	0	1
rs11591147	18193044	LDL cholesterol	non disease	1	0	0	0	0	0	0
rs11591147	22331829	Response to statin therapy (LDL-C)	non disease	1	0	0	0	0	0	0
rs11593576	20526339	Vitiligo	disease of anatomical entity	0	0	0	1	0	0	0
rs11597390	18940312	Liver enzyme levels	non disease	0	0	0	0	0	0	1
rs11599315	23400010	Thiazide-induced adverse metabolic effects in hypertensive patients	non disease	0	0	0	1	0	0	0
rs11599750	20881960	Height	non disease	0	0	0	1	0	0	0
rs11600901	23551011	Preeclampsia	disease of anatomical entity	0	0	0	0	0	0	1
rs11601239	23396134	Refractive error	disease of anatomical entity	0	0	0	1	0	0	0
rs11601602	23251661	Obesity-related traits	disease of metabolism	0	0	0	1	0	0	0
rs11601906	23251661	Obesity-related traits	disease of metabolism	0	0	0	1	0	0	0
rs11602954	19820697	Mean platelet volume	non disease	0	0	0	0	0	0	1
rs11602954	22504420	Bone mineral density	non disease	0	0	0	0	0	0	1
rs1160297	17903294	Hemostatic factors and hematological phenotypes	non disease	0	0	0	0	0	0	1
rs1160312	18849991	Male-pattern baldness	non disease	0	0	0	1	0	0	0
rs11603160	23517042	Body mass index (asthmatics)	non disease	0	0	0	0	0	0	1
rs11603334	21873549	Proinsulin levels	non disease	0	1	0	0	0	0	0
rs11603334	22581228	Fasting glucose-related traits (interaction with BMI)	non disease	0	1	0	0	0	0	0
rs1160351	22445761	Sexual dysfunction (SSRI/SNRI-related)	disease of mental health	0	0	0	1	0	0	0
rs11605083	22219177	Prostate cancer (gene x gene interaction)	disease of cellular proliferation	0	0	0	0	0	0	1
rs11605924	20081858	Fasting glucose-related traits	non disease	0	0	0	1	0	0	0
rs11605924	22581228	Fasting glucose-related traits (interaction with BMI)	non disease	0	0	0	1	0	0	0
rs11607165	21784300	Attention deficit hyperactivity disorder	disease of mental health	0	0	0	1	0	0	0
rs1160985	22939635	C-reactive protein	non disease	0	0	0	1	0	0	0
rs11610206	19118814	Alzheimer's disease	disease of mental health	0	0	0	0	0	0	1
rs11611208	18391951	Height	non disease	0	0	0	1	0	0	0
rs11611647	20139978	Red blood cell count	non disease	0	0	0	0	0	1	0
rs11612508	23128233	Inflammatory bowel disease	disease of anatomical entity	0	0	0	1	0	0	0
rs11613092	22443383	Hemostatic factors and hematological phenotypes	non disease	0	0	0	0	0	0	1
rs11613298	23468962	Breast cancer	disease of cellular proliferation	0	0	0	0	0	0	1
rs11613352	20686565	HDL cholesterol; Triglycerides	non disease	0	0	0	1	0	0	0
rs1161463	18846501	Attention deficit hyperactivity disorder symptoms (interaction)	disease of mental health	0	0	0	0	0	0	1
rs11615274	22417934	Body mass index and cholesterol (psychopharmacological treatment)	non disease	0	0	0	0	0	1	0
rs11615916	22424883	Pulmonary function decline	non disease	0	0	0	1	0	0	0
rs11616188	21743469	Ankylosing spondylitis	disease of anatomical entity	0	0	0	0	0	0	1
rs11617740	23551011	Preeclampsia	disease of anatomical entity	0	0	0	1	0	0	0
rs11618202	21116278	MRI atrophy measures	non disease	0	0	0	1	0	0	0
rs11618212	23049088	Myopia (pathological)	disease of anatomical entity	0	0	0	0	0	0	1
rs11619878	23382691	IgG glycosylation	non disease	0	0	0	0	0	0	1
rs11620399	22589738	Visceral adipose tissue adjusted for BMI; Visceral adipose tissue/subcutaneous adipose tissue ratio	non disease	0	0	0	0	1	0	0
rs11621969	22699663	Periodontal microbiota	non disease	0	0	0	0	0	0	1
rs11622412	23319000	Metabolite levels (5-HIAA/ MHPG Ratio)	non disease	0	0	0	0	0	0	1
rs11622475	17554300	Bipolar disorder	disease of mental health	0	0	0	1	0	0	0
rs11622475	21254220	Bipolar disorder	disease of mental health	0	0	0	1	0	0	0
rs11622887	23478653	Response to irinotecan and platinum-based chemotherapy in non-small-cell lung cancer	non disease	0	0	1	0	0	0	0
rs11623713	23251661	Obesity-related traits	disease of metabolism	0	0	0	0	0	0	1
rs11623869	22504420	Bone mineral density	non disease	0	0	0	1	0	0	0
rs11624056	21658281	Sudden cardiac arrest	disease of anatomical entity	0	0	0	0	1	0	0
rs11624164	23251661	Obesity-related traits	disease of metabolism	0	0	0	1	0	0	0
rs11624704	21552555	Obesity	disease of metabolism	0	0	0	1	0	0	0
rs11624776	23408906	Thyroid hormone levels	non disease	0	0	0	0	0	0	1
rs11626056	19668339	Hippocampal atrophy	disease of anatomical entity	0	0	0	0	0	0	1
rs11627056	23251661	Obesity-related traits	disease of metabolism	0	0	0	1	0	0	0
rs11627075	23251661	Obesity-related traits	disease of metabolism	0	0	0	1	0	0	0
rs11627546	23222517	Red blood cell traits	non disease	0	0	0	1	0	0	0
rs11628318	22139419	Platelet counts	non disease	0	0	0	0	1	0	0
rs11630290	21835309	Iris characteristics	non disease	0	0	0	1	0	0	0
rs11634397	20581827	Type 2 diabetes	disease of metabolism	0	0	0	0	0	0	1
rs116348108	23535033	Alzheimer's disease (cognitive decline)	disease of mental health	0	0	0	1	0	0	0
rs11635553	23382691	IgG glycosylation	non disease	0	0	0	1	0	0	0
rs1163656	23259602	Dental caries	disease of anatomical entity	0	0	0	0	0	1	0
rs11636768	21448238	Migraine	disease of anatomical entity	0	0	0	0	0	0	1
rs11637235	18464913	Protein quantitative trait loci	non disease	0	0	0	1	0	0	0
rs11637980	22219177	Prostate cancer (gene x gene interaction)	disease of cellular proliferation	0	0	0	0	0	0	1
rs11638815	23118302	Lipoprotein-associated phospholipase A2 activity change in response to statin therapy	non disease	0	0	0	1	0	0	0
rs11639988	23563607	Obesity	disease of metabolism	0	0	0	0	0	0	1
rs11641231	20339536	Response to statin therapy	non disease	0	0	0	0	1	0	0
rs11642377	23527680	Attention deficit hyperactivity disorder (inattention symptoms)	disease of mental health	0	0	0	0	0	0	1
rs11642841	20581827	Type 2 diabetes	disease of metabolism	0	0	0	1	0	0	0
rs11642873	21779181	Systemic sclerosis	disease of anatomical entity	0	0	0	0	0	0	1
rs11643447	22589738	Visceral adipose tissue adjusted for BMI	non disease	0	0	0	1	0	0	0
rs11643520	20171287	Brain structure	non disease	0	0	0	0	0	0	1
rs11644988	23322567	Corneal astigmatism	disease of anatomical entity	0	0	0	0	0	0	1
rs11645366	21602797	Cystic fibrosis severity	disease of anatomical entity	0	0	0	0	0	0	1
rs11645781	23583979	Heart rate	non disease	0	0	0	1	0	0	0
rs11646213	19304780	Hypertension	disease of anatomical entity	0	0	0	0	0	0	1
rs11646411	18839057	Attention deficit hyperactivity disorder	disease of mental health	0	0	0	1	0	0	0
rs11647507	23527680	Attention deficit hyperactivity disorder (inattention symptoms)	disease of mental health	0	0	0	0	0	0	1
rs11647936	20966902	Waist circumference	non disease	0	0	0	1	0	0	0
rs11648716	23400010	Thiazide-induced adverse metabolic effects in hypertensive patients	non disease	0	0	0	0	0	0	1
rs11648785	19340012	Tanning	non disease	0	0	0	1	0	0	0
rs11648796	20881960	Height	non disease	0	0	0	0	0	0	1
rs11649653	20686565	Triglycerides	non disease	0	0	0	0	0	0	1
rs11650066	21378988	Coronary heart disease	disease of anatomical entity	0	0	0	1	0	0	0
rs11650106	23118302	Lipoprotein-associated phospholipase A2 activity and mass	non disease	0	0	0	1	0	0	0
rs11650494	23535732	Prostate cancer	disease of cellular proliferation	0	0	0	0	1	0	0
rs11651000	23382691	IgG glycosylation	non disease	0	0	0	0	0	0	1
rs11651483	23648065	Adverse response to chemotherapy (neutropenia/leucopenia) (all antimicrotubule drugs)	non disease	0	0	0	1	0	0	0
rs1165151	23263486	Urate levels	non disease	0	0	0	1	0	0	0
rs1165196	20884846	Urate levels	non disease	1	0	0	0	0	0	0
rs1165205	18834626	Urate levels	non disease	0	0	0	1	0	0	0
rs11653011	23251661	Obesity-related traits	disease of metabolism	0	0	0	0	0	0	1
rs11653144	22423221	Mean platelet volume	non disease	0	0	0	0	0	0	1
rs11653545	23118916	IgM levels	non disease	0	0	0	1	0	0	0
rs11653989	22683750	Cardiac repolarization	non disease	0	0	0	0	0	0	1
rs11654749	23284291	Pulmonary function (interaction)	non disease	0	0	0	1	0	0	0
rs11655470	22504419	Head circumference (infant)	non disease	0	0	0	1	0	0	0
rs1165668	21626137	Coronary heart disease	disease of anatomical entity	0	0	0	1	0	0	0
rs1165669	21626137	Coronary heart disease	disease of anatomical entity	0	0	0	1	0	0	0
rs11656696	22570627	Intraocular pressure	non disease	0	0	0	1	0	0	0
rs11658329	21998595	Height	non disease	0	0	0	1	0	0	0
rs11658329	22021425	Height	non disease	0	0	0	1	0	0	0
rs11658587	23251661	Obesity-related traits	disease of metabolism	0	0	1	0	0	0	0
rs11661542	20364137	Intracranial aneurysm	disease of anatomical entity	0	0	0	0	0	0	1
rs11661856	22228203	Inflammatory biomarkers	non disease	0	0	0	0	0	1	0
rs11662297	23251661	Obesity-related traits	disease of metabolism	0	0	0	0	0	0	1
rs11662721	22359512	Phospholipid levels (plasma)	non disease	0	0	0	1	0	0	0
rs11662748	23251661	Obesity-related traits	disease of metabolism	0	0	0	1	0	0	0
rs11662763	20694011	Immunoglobulin A	non disease	0	0	0	0	0	0	1
rs11663206	20195266	Response to antipsychotic treatment	non disease	0	0	0	0	0	0	1
rs11663697	23166209	QT interval	non disease	0	0	0	1	0	0	0
rs11665307	23382691	IgG glycosylation	non disease	0	0	0	0	0	0	1
rs11666377	19010793	Brain lesion load	non disease	0	0	0	1	0	0	0
rs11666579	20360315	Response to antidepressants	non disease	0	0	0	1	0	0	0
rs11668344	22267201	Menopause (age at onset)	non disease	0	0	0	1	0	0	0
rs11668344	23307926	Menopause (age at onset)	non disease	0	0	0	1	0	0	0
rs11668477	19060910	LDL cholesterol	non disease	0	0	0	0	0	0	1
rs11668609	23006423	Response to taxane treatment (docetaxel)	non disease	0	0	0	0	0	0	1
rs11668878	20062064	Chronic lymphocytic leukemia	disease of cellular proliferation	0	0	0	0	0	0	1
rs11669133	21347282	Coronary heart disease	disease of anatomical entity	0	0	0	1	0	0	0
rs11669592	20708005	Non-alcoholic fatty liver disease histology (other)	non disease	0	0	0	0	0	0	1
rs11671010	23022100	Serum albumin level	non disease	0	0	0	1	0	0	0
rs1167125	23251661	Obesity-related traits	disease of metabolism	0	0	0	0	0	0	1
rs11671653	21347282	Coronary heart disease	disease of anatomical entity	0	0	0	1	0	0	0
rs11671664	22344219	Body mass index	non disease	0	0	1	0	0	0	0
rs11671664	22344221	Body mass index	non disease	0	0	1	0	0	0	0
rs11672517	21732829	Dupuytren's disease	disease of anatomical entity	0	0	1	0	0	0	0
rs11672691	23065704	Prostate cancer	disease of cellular proliferation	0	0	0	1	0	0	0
rs11672983	23128233	Inflammatory bowel disease	disease of anatomical entity	0	0	0	0	0	0	1
rs11673344	23251661	Obesity-related traits	disease of metabolism	0	0	0	1	0	0	0
rs11674248	23251661	Obesity-related traits	disease of metabolism	0	0	0	1	0	0	0
rs11675251	21862451	Butyrylcholinesterase levels	non disease	0	0	0	1	0	0	0
rs11675841	23382691	IgG glycosylation	non disease	0	0	0	1	0	0	0
rs11676348	21297633	Ulcerative colitis	disease of anatomical entity	0	0	0	0	0	0	1
rs11676855	21546767	Dialysis-related mortality	non disease	0	0	0	1	0	0	0
rs11676922	20453842	Rheumatoid arthritis	disease of anatomical entity	0	0	0	0	0	0	1
rs11677370	21490949	Type 2 diabetes	disease of metabolism	0	0	0	0	1	0	0
rs11677416	21107309	Working memory	non disease	0	0	0	0	0	1	0
rs1167796	19838193	Systemic lupus erythematosus	disease of anatomical entity	0	0	0	1	0	0	0
rs11678036	23382691	IgG glycosylation	non disease	0	0	0	0	1	0	0
rs1167998	19060911	Triglycerides	non disease	0	0	0	1	0	0	0
rs1167998	19936222	Lipid metabolism phenotypes	non disease	0	0	0	1	0	0	0
rs11680012	22739583	Adiposity	disease of metabolism	1	0	0	0	0	0	0
rs1168013	20864672	Triglycerides	non disease	0	0	0	1	0	0	0
rs1168029	22286219	Lipid metabolism phenotypes	non disease	0	0	0	1	0	0	0
rs11681930	23527680	Attention deficit hyperactivity disorder (combined symptoms)	disease of mental health	0	0	0	1	0	0	0
rs11683197	22589738	Visceral fat	non disease	0	0	0	0	0	0	1
rs11683229	18464913	Protein quantitative trait loci	non disease	0	0	0	1	0	0	0
rs11684202	21347282	Coronary heart disease	disease of anatomical entity	0	0	0	1	0	0	0
rs11684404	20881960	Height	non disease	0	0	0	1	0	0	0
rs11686135	22424883	Pulmonary function decline	non disease	0	0	0	0	0	0	1
rs11687420	23527680	Attention deficit hyperactivity disorder (inattention symptoms)	disease of mental health	0	0	0	0	0	0	1
rs11688246	23518928	Estradiol plasma levels (breast cancer)	non disease	0	0	0	0	0	0	1
rs11689435	23319000	Metabolite levels (MHPG)	non disease	0	0	0	1	0	0	0
rs1168987	21659360	Response to antineoplastic agents	non disease	0	0	0	0	0	0	1
rs116909374	22267200	Thyroid cancer	disease of cellular proliferation	0	0	0	0	1	0	0
rs11691652	23251661	Obesity-related traits	disease of metabolism	0	0	0	0	0	0	1
rs1169288	20686565	Cholesterol, total; LDL cholesterol	non disease	1	0	0	0	0	0	0
rs1169288	22010049	Gamma gluatamyl transferase levels	non disease	1	0	0	0	0	0	0
rs1169310	18439552	C-reactive protein	non disease	0	1	0	0	0	0	0
rs1169313	18940312	Liver enzyme levels	non disease	0	0	0	1	0	0	0
rs11695685	18464913	Protein quantitative trait loci	non disease	0	0	0	1	0	0	0
rs11696501	20171287	Brain structure	non disease	0	0	0	0	0	0	1
rs11696845	23251661	Obesity-related traits	disease of metabolism	0	0	0	0	0	0	1
rs11697186	21659334	Response to hepatitis C treatment	non disease	0	0	1	0	0	0	0
rs11698685	23028342	Type 1 diabetes nephropathy	disease of metabolism	0	1	0	0	0	0	0
rs11699237	23212062	Schizophrenia	disease of mental health	0	0	0	0	0	0	1
rs11700462	23382691	IgG glycosylation	non disease	0	0	0	1	0	0	0
rs11703808	22449649	Intelligence	non disease	0	0	0	1	0	0	0
rs11704416	23065704	Prostate cancer	disease of cellular proliferation	0	0	0	0	0	0	1
rs11706018	23382691	IgG glycosylation	non disease	0	0	0	0	0	0	1
rs1170612	22885689	Schizophrenia	disease of mental health	0	0	0	1	0	0	0
rs11706236	22754043	Insomnia (caffeine-induced)	non disease	0	0	0	0	0	0	1
rs11708067	20081858	Fasting glucose-related traits	non disease	0	0	0	1	0	0	0
rs11708067	22581228	Fasting glucose-related traits (interaction with BMI)	non disease	0	0	0	1	0	0	0
rs11708067	22693455	Type 2 diabetes	disease of metabolism	0	0	0	1	0	0	0
rs11708189	21658281	Sudden cardiac arrest	disease of anatomical entity	0	0	0	1	0	0	0
rs11708304	23568457	Bulimia nervosa	disease of mental health	0	0	0	0	0	0	1
rs11708996	20062060	PR interval	non disease	0	0	0	1	0	0	0
rs11708996	21076409	Ventricular conduction	non disease	0	0	0	1	0	0	0
rs11709625	20139978	Hematological and biochemical traits	non disease	0	0	0	0	0	0	1
rs117096873	23568457	Bulimia nervosa	disease of mental health	0	0	0	1	0	0	0
rs11710077	21076409	Ventricular conduction	non disease	0	0	0	1	0	0	0
rs11710433	23092984	Bipolar disorder (mood-incongruent)	disease of mental health	0	0	0	0	0	1	0
rs11710456	23382691	IgG glycosylation	non disease	0	0	0	1	0	0	0
rs1171113	23092984	Bipolar disorder (mood-incongruent)	disease of mental health	0	0	0	1	0	0	0
rs11711311	23382691	IgG glycosylation	non disease	0	0	0	0	0	0	1
rs11711441	21292315	Parkinson's disease	disease of anatomical entity	0	0	0	1	0	0	0
rs11712066	22306654	Infantile hypertrophic pyloric stenosis	disease of anatomical entity	0	0	0	0	1	0	0
rs11712165	20190752	Celiac disease	disease of anatomical entity	0	0	0	1	0	0	0
rs11712263	23251661	Obesity-related traits	disease of metabolism	0	0	0	1	0	0	0
rs117124364	23568457	Bulimia nervosa	disease of mental health	0	0	0	0	0	1	0
rs11712655	22589738	Visceral adipose tissue/subcutaneous adipose tissue ratio	non disease	0	0	0	0	0	0	1
rs11713158	22449649	Intelligence	non disease	0	0	0	1	0	0	0
rs1171614	23263486	Urate levels	non disease	0	1	0	0	0	0	0
rs11717368	23222517	Red blood cell traits	non disease	0	0	0	0	0	0	1
rs11717455	23273568	Systemic lupus erythematosus	disease of anatomical entity	0	0	0	0	0	0	1
rs11719664	18821565	Attention deficit hyperactivity disorder	disease of mental health	0	0	0	1	0	0	0
rs11720452	18711365	Bipolar disorder	disease of mental health	0	0	0	0	0	0	1
rs11720607	22219177	Prostate cancer (gene x gene interaction)	disease of cellular proliferation	0	0	0	1	0	0	0
rs1172130	22139419	Mean platelet volume	non disease	0	0	0	0	0	0	1
rs11722228	20139978	Urate levels	non disease	0	0	0	1	0	0	0
rs1172294	23449627	Pubertal anthropometrics	non disease	0	1	0	0	0	0	0
rs11723261	22542470	Immune response to smallpox vaccine (IL-6)	non disease	0	0	0	1	0	0	0
rs11723530	23049088	Myopia (pathological)	disease of anatomical entity	0	0	0	1	0	0	0
rs11723864	23028342	Type 1 diabetes nephropathy	disease of metabolism	0	0	0	0	1	0	0
rs11724635	21292315	Parkinson's disease	disease of anatomical entity	0	0	0	0	0	0	1
rs11725509	22589738	Subcutaneous adipose tissue	non disease	0	0	0	1	0	0	0
rs11725957	22095909	Response to hepatitis C treatment	non disease	0	0	0	1	0	0	0
rs11726248	23408906	Thyroid hormone levels	non disease	0	0	0	0	0	0	1
rs11727189	20010835	Pulmonary function	non disease	0	0	0	1	0	0	0
rs11727767	23251661	Obesity-related traits	disease of metabolism	0	0	0	0	0	0	1
rs1172822	19448619	Menopause (age at onset)	non disease	0	0	0	1	0	0	0
rs1172822	19448621	Menarche and menopause (age at onset)	non disease	0	0	0	1	0	0	0
rs117294	22566634	Economic and political preferences (fairness)	non disease	0	0	0	0	0	0	1
rs11730243	22566634	Economic and political preferences (time)	non disease	0	0	0	0	1	0	0
rs11731175	23453885	Autism spectrum disorder, attention deficit-hyperactivity disorder, bipolar disorder, major depressive disorder, and schizophrenia (combined)	disease of mental health	0	0	0	0	0	0	1
rs11731298	23251661	Obesity-related traits	disease of metabolism	0	0	0	0	0	0	1
rs11732231	23139255	PR interval	non disease	0	0	0	1	0	0	0
rs11734132	22139419	Mean platelet volume	non disease	0	0	0	0	0	0	1
rs11735070	20195266	Response to antipsychotic treatment	non disease	0	0	0	0	0	0	1
rs1173727	20881960	Height	non disease	0	0	0	0	0	0	1
rs1173766	21572416	Blood pressure	non disease	0	0	0	0	0	0	1
rs1173771	21909110	Blood pressure	non disease	0	0	0	0	0	0	1
rs1173771	21909115	Diastolic blood pressure; Hypertension; Systolic blood pressure	disease of anatomical entity	0	0	0	0	0	0	1
rs1173771	21909115	Diastolic blood pressure; Hypertension; Systolic blood pressure	non disease	0	0	0	0	0	0	1
rs11738335	22832961	Alzheimer's disease	disease of mental health	0	0	0	1	0	0	0
rs11738945	23382691	IgG glycosylation	non disease	0	0	0	1	0	0	0
rs11739663	21297633	Ulcerative colitis	disease of anatomical entity	0	0	0	0	0	0	1
[truncated: 11,560 more rows]

## Sheet: Supplementary Table 2
	Genomic Classification								P-value (based on comparison with others categories)
Type	CDS	UTR	promoter	intron	lincRNA	vlinc	Intergenic	SUM	CDS	UTR	promoter	intron	lincRNA	vlinc	other
disease by infectious agent	5	13	6	54	9	6	46	139	0.888551	0.00100131	0.344069	0.928439	0.0939271	0.842083	0.536431
disease of anatomical entity	184	94	118	1169	96	163	952	2776	0.00290655	0.584131	0.00575231	0.998644	0.921912	0.593827	0.0765782
disease of cellular proliferation	40	40	29	468	37	48	265	927	0.963133	0.0800372	0.729772	0.00011528	0.467379	0.866145	0.99909
disease of mental health	28	40	36	595	65	96	444	1304	1	0.800851	0.935433	0.227317	0.0229177	0.0157026	0.239867
disease of metabolism	111	58	39	614	50	73	449	1394	3.94751e-05	0.0710592	0.931248	0.68333	0.75953	0.896125	0.789744
genetic disease	1		2	8		1	7	19	0.660541		0.137417	0.670893		0.688602	0.449574
medical disorder	2	1	1	30	6	5	20	65	0.88115	0.897584	0.897584	0.448367	0.0406966	0.344566	0.701054
non disease	377	220	234	3096	265	415	2307	6914	0.658535	0.956271	0.651344	0.351968	0.679293	0.41401	0.286664
syndrome	1		1	15	1		3	21	0.69706		0.520485	0.011948	0.56671		0.98662
	749	466	466	6049	529	807	4493	13559

## Sheet: Supplementary Table 3
	CDS	UTR	promoter	intron	lincRNA	vlincRNA	Intergenic
Number of unique SNPs -genomic category	491	385	373	5317	497	717	3994
